# Supplementary material for: 3,5-Dihydr­oxy-N′-(2-hydroxy­benzyl­idene)benzohydrazide monohydrate
Source: Acta Crystallogr Sect E Struct Rep Online. 2007 Dec 21;64(Pt 1):o338. doi: 10.1107/S1600536807067177 (PMC2915379; doi:10.1107/S1600536807067177)
Supplement: Supplementary file 2 [file e-64-0o338-Isup2.hkl]

# 
# h,k,l, Fc-squared, Fo-squared, sigma(Fo-squared) and status flag 
# 
data_I
_shelx_title ' 071123g in P2(1)/c' 
_shelx_refln_list_code          4 
_shelx_F_calc_maximum      182.45 
_exptl_crystal_F_000       608.00 
_reflns_d_resolution_high  0.7828 
 
loop_ 
 _symmetry_equiv_pos_as_xyz 
 'x, y, z' 
 '-x, y+1/2, -z+1/2' 
 '-x, -y, -z' 
 'x, -y-1/2, z-1/2' 
 
_cell_length_a     7.7730 
_cell_length_b    13.4110 
_cell_length_c    13.0840 
_cell_angle_alpha  90.000 
_cell_angle_beta  100.520 
_cell_angle_gamma  90.000 
 
_shelx_F_squared_multiplier     1.000 
 
loop_ 
 _refln_index_h 
 _refln_index_k 
 _refln_index_l 
 _refln_F_squared_calc 
 _refln_F_squared_meas 
 _refln_F_squared_sigma 
 _refln_observed_status 
   1   0   0     4722.32     4435.98     43.11 o 
   2   0   0      418.49      466.38      8.25 o 
   3   0   0       30.62       28.29      3.59 o 
   4   0   0        8.24        7.37      1.24 o 
   5   0   0       83.91       76.38      3.28 o 
   6   0   0       80.02       87.42      3.96 o 
   7   0   0       30.90       22.57      3.13 o 
   8   0   0       21.12       17.66      2.91 o 
   9   0   0        0.04        0.37      6.09 o 
   1   1   0     1028.12     1008.85      7.75 o 
   2   1   0     2851.23     2759.96     17.35 o 
   3   1   0       10.65       16.36      1.27 o 
   4   1   0       59.47       56.21      1.93 o 
   5   1   0        3.00        2.28      0.95 o 
   6   1   0        0.01       -0.07      0.90 o 
   7   1   0       10.49       11.26      1.58 o 
   8   1   0        1.95        3.62      1.68 o 
   9   1   0        0.00       -1.75      2.75 o 
   0   2   0      687.13      606.10      6.40 o 
   1   2   0      144.95      150.52      2.53 o 
   2   2   0    33286.66    30494.84    201.09 o 
   3   2   0      290.93      260.08      5.33 o 
   4   2   0      486.03      486.50      4.91 o 
   5   2   0       10.96       10.15      1.16 o 
   6   2   0       65.48       69.56      2.57 o 
   7   2   0        4.13        1.20      1.25 o 
   8   2   0        9.05       10.51      2.53 o 
   9   2   0       40.09       40.21      5.03 o 
   1   3   0     4908.09     4838.15     30.66 o 
   2   3   0      175.22      194.70      3.06 o 
   3   3   0      243.11      269.41      3.71 o 
   4   3   0      647.26      584.35      5.93 o 
   5   3   0       56.38       51.25      2.41 o 
   6   3   0        5.55        3.31      1.21 o 
   7   3   0        0.46        2.21      1.59 o 
   8   3   0       27.49       26.63      3.15 o 
   9   3   0      107.31      127.72      6.74 o 
   0   4   0      362.14      272.12      4.84 o 
   1   4   0     2573.02     2351.80     15.40 o 
   2   4   0        2.06        3.04      0.73 o 
   3   4   0      749.70      710.96      6.63 o 
   4   4   0     4167.23     4092.91     22.64 o 
   5   4   0       37.91       39.55      1.93 o 
   6   4   0        0.47       -0.97      1.07 o 
   7   4   0      106.16      123.72      4.21 o 
   8   4   0       19.62       16.84      2.89 o 
   9   4   0       30.90       37.67      4.09 o 
   1   5   0     1383.08     1320.86     10.29 o 
   2   5   0      890.69      945.91      7.57 o 
   3   5   0      333.63      335.99      5.29 o 
   4   5   0      401.73      425.58      4.89 o 
   5   5   0       16.21       23.21      1.62 o 
   6   5   0       48.56       47.86      2.75 o 
   7   5   0      365.49      402.54      8.54 o 
   8   5   0      128.18      126.39      5.79 o 
   9   5   0        1.27       -4.40      2.93 o 
   0   6   0      300.72      308.96      5.42 o 
   1   6   0      178.66      190.31      2.87 o 
   2   6   0       38.59       32.04      1.49 o 
   3   6   0      502.37      462.91      5.21 o 
   4   6   0        1.13        0.48      0.85 o 
   5   6   0      127.97      119.29      4.02 o 
   6   6   0      341.69      349.17      6.23 o 
   7   6   0      132.22      123.71      5.97 o 
   8   6   0       19.40       12.35      3.13 o 
   9   6   0        2.39        6.68      4.48 o 
   1   7   0      117.05      110.99      2.43 o 
   2   7   0        9.64       11.43      1.10 o 
   3   7   0        6.96       10.08      1.26 o 
   4   7   0       33.57       34.53      1.97 o 
   5   7   0      934.88      931.20     10.02 o 
   6   7   0        2.91        1.82      1.65 o 
   7   7   0        0.86       -0.51      1.99 o 
   8   7   0       12.39       15.49      3.52 o 
   0   8   0       66.62       63.79      3.29 o 
   1   8   0     1286.02     1308.69      9.25 o 
   2   8   0       85.43       79.85      2.22 o 
   3   8   0      144.36      136.92      3.14 o 
   4   8   0       42.92       45.65      2.76 o 
   5   8   0      157.75      158.87      4.75 o 
   6   8   0       64.83       68.24      4.56 o 
   7   8   0        6.45        5.63      2.63 o 
   8   8   0       88.37       77.61      5.77 o 
   1   9   0       91.06       83.09      2.39 o 
   2   9   0       11.33       15.26      1.42 o 
   3   9   0      446.08      429.61      7.73 o 
   4   9   0      163.09      169.38      4.71 o 
   5   9   0       44.20       52.11      3.57 o 
   6   9   0       38.73       45.75      4.23 o 
   7   9   0        0.03       -2.02      2.29 o 
   8   9   0       70.04       58.74      6.90 o 
   0  10   0       94.20       92.39      4.43 o 
   1  10   0        0.18       -0.38      0.90 o 
   2  10   0       36.86       35.17      2.29 o 
   3  10   0     1307.87     1281.03     13.08 o 
   4  10   0       14.32       10.61      1.93 o 
   5  10   0       40.33       47.11      3.29 o 
   6  10   0        8.13        8.41      3.12 o 
   7  10   0        9.61        6.50      2.89 o 
   1  11   0       12.55       13.43      1.60 o 
   2  11   0        9.39        7.93      1.65 o 
   3  11   0       25.90       24.26      2.36 o 
   4  11   0      116.22      125.99      4.67 o 
   5  11   0       40.98       34.42      3.92 o 
   6  11   0        1.04        2.91      2.42 o 
   7  11   0        0.20        1.02      3.39 o 
   0  12   0        9.04        4.36      2.84 o 
   1  12   0      344.08      335.92      6.40 o 
   2  12   0        5.52        2.30      1.62 o 
   3  12   0        1.68        2.26      1.63 o 
   4  12   0       44.20       44.51      3.67 o 
   5  12   0       39.69       36.50      4.14 o 
   6  12   0       30.13       46.58      4.73 o 
   1  13   0       54.28       47.76      3.45 o 
   2  13   0       36.60       41.02      3.35 o 
   3  13   0      110.14      102.41      4.93 o 
   4  13   0       19.96       17.19      2.87 o 
   5  13   0        3.29        2.55      3.05 o 
   6  13   0       63.28       69.10      7.21 o 
   0  14   0      175.84      190.16     14.35 o 
   1  14   0      232.29      253.45      6.75 o 
   2  14   0        5.02        3.74      2.26 o 
   3  14   0        7.66        6.96      2.29 o 
   4  14   0       96.96      116.92      6.46 o 
   5  14   0        2.46       -0.05      3.48 o 
   1  15   0       34.40       32.23      3.81 o 
   2  15   0       56.30       59.94      4.79 o 
   3  15   0        4.64        1.74      2.24 o 
   4  15   0       53.46       69.16      6.23 o 
   0  16   0        2.91        2.06      4.05 o 
   1  16   0        6.51        6.60      3.19 o 
   2  16   0        0.67       -0.88      2.93 o 
   3  16   0       65.38       70.96      5.61 o 
   1  17   0       17.95       20.79      6.04 o 
  -9   1   1        6.52        7.83      2.75 o 
  -8   1   1       11.34       11.36      2.42 o 
  -7   1   1       13.86        9.52      1.52 o 
  -6   1   1        6.25        4.31      1.05 o 
  -5   1   1        1.53        0.39      0.85 o 
  -4   1   1      315.51      327.68      4.13 o 
  -3   1   1     1349.15     1308.48     10.49 o 
  -2   1   1     4096.83     3720.81     22.26 o 
  -1   1   1     2383.26     2230.87     14.68 o 
   0   1   1      867.41      847.49      5.63 o 
   1   1   1      407.13      421.91      5.29 o 
   2   1   1     4842.58     4328.93     25.91 o 
   3   1   1      376.63      350.21      6.37 o 
   4   1   1       32.94       30.35      1.66 o 
   5   1   1       32.09       33.83      1.80 o 
   6   1   1       31.54       29.87      1.95 o 
   7   1   1       62.58       64.41      2.85 o 
   8   1   1        9.43        9.70      2.06 o 
   9   1   1        0.36        0.27      3.43 o 
  -9   2   1        8.21       11.83      3.57 o 
  -8   2   1       20.78       23.32      2.45 o 
  -7   2   1        2.41        2.79      1.33 o 
  -6   2   1        0.07        0.96      1.01 o 
  -5   2   1      103.42      102.34      3.29 o 
  -4   2   1      193.74      187.16      3.28 o 
  -3   2   1      944.89      864.75      7.47 o 
  -2   2   1    29650.70    27642.36    168.47 o 
  -1   2   1     4127.58     3904.93     31.85 o 
   0   2   1       93.27       62.91      1.56 o 
   1   2   1      195.88      197.72      2.93 o 
   2   2   1     6103.54     5960.27     34.67 o 
   3   2   1       80.33       80.56      2.08 o 
   4   2   1       11.79        5.30      0.91 o 
   5   2   1       38.24       40.18      1.94 o 
   6   2   1       54.29       58.82      2.47 o 
   7   2   1        3.08        2.84      1.48 o 
   8   2   1       43.09       43.64      3.15 o 
   9   2   1        1.44        1.39      2.66 o 
  -9   3   1       51.47       48.87      7.21 o 
  -8   3   1        0.40        2.19      2.05 o 
  -7   3   1       55.43       53.45      3.50 o 
  -6   3   1      113.65      111.27      3.27 o 
  -5   3   1      138.52      128.66      2.87 o 
  -4   3   1      221.33      229.87      3.55 o 
  -3   3   1       58.77       54.51      2.65 o 
  -2   3   1        3.07        0.74      0.61 o 
  -1   3   1       18.25       31.80      1.31 o 
   0   3   1     1814.43     1814.45     16.83 o 
   1   3   1     4059.46     3919.68     23.35 o 
   2   3   1     1111.39     1104.87      8.94 o 
   3   3   1      144.61      131.43      2.59 o 
   4   3   1      358.46      348.91      4.53 o 
   5   3   1      156.25      152.24      3.32 o 
   6   3   1       10.55       13.98      1.70 o 
   7   3   1       19.39       25.22      2.55 o 
   8   3   1        0.58       -0.61      1.69 o 
   9   3   1      109.16      129.41      6.29 o 
  -9   4   1       17.06       21.39      4.94 o 
  -8   4   1       15.88        5.69      3.15 o 
  -7   4   1      100.99       99.85      4.66 o 
  -6   4   1       81.22       83.41      2.89 o 
  -5   4   1       40.17       41.67      2.10 o 
  -4   4   1     6997.72     6874.54     32.70 o 
  -3   4   1     3712.81     3793.03     21.58 o 
  -2   4   1        1.91        1.06      0.70 o 
  -1   4   1      317.93      299.12      4.26 o 
   0   4   1        5.02        6.59      0.79 o 
   1   4   1       25.12       28.95      1.67 o 
   2   4   1       34.60       33.00      1.38 o 
   3   4   1      172.62      170.74      2.88 o 
   4   4   1      629.50      654.61      6.58 o 
   5   4   1       38.74       35.45      2.75 o 
   6   4   1       51.37       49.93      3.50 o 
   7   4   1      119.68      124.75      4.35 o 
   8   4   1        0.06       -0.26      1.88 o 
   9   4   1       60.88       60.82      6.83 o 
  -9   5   1        4.65        3.71      3.61 o 
  -8   5   1       13.82       10.83      2.90 o 
  -7   5   1      102.48      101.32      6.04 o 
  -6   5   1      111.78      112.62      3.21 o 
  -5   5   1       67.13       73.11      2.45 o 
  -4   5   1       73.65       91.26      2.65 o 
  -3   5   1     2287.14     2403.09     15.40 o 
  -2   5   1       45.13       44.93      1.60 o 
  -1   5   1      172.29      165.59      2.88 o 
   0   5   1       72.98       90.85      2.22 o 
   1   5   1     1681.45     1687.41     13.52 o 
   2   5   1      383.51      346.24      3.96 o 
   3   5   1        5.38        4.63      0.88 o 
   4   5   1      747.20      730.99      7.17 o 
   5   5   1        5.27        4.30      1.26 o 
   6   5   1      169.09      167.26      4.47 o 
   7   5   1      306.98      313.32      6.35 o 
   8   5   1       31.01       38.01      5.67 o 
   9   5   1        3.76        5.56      3.43 o 
  -9   6   1       12.97        1.53     11.36 o 
  -8   6   1        6.27        3.09      2.44 o 
  -7   6   1        9.44        8.18      2.53 o 
  -6   6   1     1160.83     1149.13     12.57 o 
  -5   6   1      348.45      329.65      4.73 o 
  -4   6   1       74.27       76.44      2.33 o 
  -3   6   1       82.99       80.37      2.13 o 
  -2   6   1      493.83      490.44      4.92 o 
  -1   6   1     3707.89     4061.94     23.94 o 
   0   6   1     1198.87     1152.70      9.08 o 
   1   6   1      892.19      910.48      7.08 o 
   2   6   1      148.21      135.77      2.61 o 
   3   6   1        6.01        6.18      1.00 o 
   4   6   1      129.51      131.10      3.24 o 
   5   6   1      228.49      244.81      6.23 o 
   6   6   1      121.59      120.85      4.12 o 
   7   6   1       84.97       89.10      5.59 o 
   8   6   1        0.25        1.66      2.54 o 
   9   6   1       29.87       28.59      5.60 o 
  -9   7   1        9.05       -0.01      3.81 o 
  -8   7   1       76.84       82.72      6.61 o 
  -7   7   1       35.81       34.94      5.96 o 
  -6   7   1      481.79      491.30     10.12 o 
  -5   7   1       12.16       15.93      1.76 o 
  -4   7   1       23.67       30.71      1.83 o 
  -3   7   1      153.44      136.19      3.07 o 
  -2   7   1        0.02        0.42      0.67 o 
  -1   7   1       52.18       73.50      1.95 o 
   0   7   1      216.91      199.78      3.14 o 
   1   7   1        0.44        0.61      0.70 o 
   2   7   1       47.16       44.40      1.82 o 
   3   7   1       86.75       96.98      3.37 o 
   4   7   1       29.24       36.42      2.30 o 
   5   7   1      738.60      738.22      8.95 o 
   6   7   1      947.24      963.01     12.62 o 
   7   7   1        0.00       -2.03      1.74 o 
   8   7   1        0.12       -0.04      2.51 o 
  -8   8   1      142.14      139.51      7.63 o 
  -7   8   1       82.01      103.42      5.97 o 
  -6   8   1        1.30       -1.28      1.85 o 
  -5   8   1       16.93       19.34      3.08 o 
  -4   8   1       13.08       14.76      1.58 o 
  -3   8   1        0.01       -0.70      0.90 o 
  -2   8   1       16.44       14.77      1.22 o 
  -1   8   1       26.90       27.57      1.48 o 
   0   8   1      649.03      676.44      6.20 o 
   1   8   1     1117.17     1179.57      9.24 o 
   2   8   1        0.60       -0.12      0.83 o 
   3   8   1      193.23      186.59      4.97 o 
   4   8   1        2.83        4.55      1.31 o 
   5   8   1      189.79      213.74      5.44 o 
   6   8   1       21.30       19.99      2.46 o 
   7   8   1        8.42        4.45      2.54 o 
   8   8   1       55.18       55.25      5.45 o 
  -8   9   1       42.35       45.54     12.71 o 
  -7   9   1       75.77       67.37      5.18 o 
  -6   9   1       73.00       63.91      4.79 o 
  -5   9   1       18.52       24.92      2.49 o 
  -4   9   1      132.19      133.07      4.24 o 
  -3   9   1       13.11       13.55      1.52 o 
  -2   9   1       22.85       25.40      1.73 o 
  -1   9   1       19.78       22.37      1.57 o 
   0   9   1      142.23      154.94      3.03 o 
   1   9   1      277.72      260.49      3.88 o 
   2   9   1       84.03       89.72      2.71 o 
   3   9   1     1057.66     1000.87     10.02 o 
   4   9   1      880.58      902.84     10.95 o 
   5   9   1        2.08        1.00      1.53 o 
   6   9   1       12.63       10.07      2.17 o 
   7   9   1        0.02        2.63      2.50 o 
   8   9   1       33.55       16.78      5.88 o 
  -8  10   1       13.72        6.24      4.69 o 
  -7  10   1       16.69       16.34      3.34 o 
  -6  10   1        0.08        0.18      2.23 o 
  -5  10   1       23.66       17.15      2.79 o 
  -4  10   1       47.89       51.29      4.04 o 
  -3  10   1       52.33       44.72      2.62 o 
  -2  10   1        9.36       10.01      1.39 o 
  -1  10   1       60.44       74.48      3.74 o 
   0  10   1      125.01      112.91      4.29 o 
   1  10   1      168.41      175.27      3.55 o 
   2  10   1      156.12      162.26      4.29 o 
   3  10   1       28.99       28.71      2.47 o 
   4  10   1      133.01      138.53      5.80 o 
   5  10   1        0.04       -0.67      1.68 o 
   6  10   1        4.74        0.79      1.88 o 
   7  10   1        6.15        7.49      3.08 o 
  -7  11   1        1.04        1.62      2.74 o 
  -6  11   1        4.04        1.17      2.43 o 
  -5  11   1       67.63       76.36      6.83 o 
  -4  11   1       27.75       32.18      2.82 o 
  -3  11   1      106.93      120.36      4.33 o 
  -2  11   1      254.31      241.73      4.62 o 
  -1  11   1      238.44      236.95      5.78 o 
   0  11   1       32.34       35.59      2.25 o 
   1  11   1      190.21      169.91      4.91 o 
   2  11   1      739.29      779.13     10.95 o 
   3  11   1       29.56       30.78      2.57 o 
   4  11   1        2.80        0.57      1.59 o 
   5  11   1        0.00        1.38      1.79 o 
   6  11   1        0.67        0.07      2.37 o 
   7  11   1        0.06        6.01      4.92 o 
  -7  12   1        0.56        6.04      8.03 o 
  -6  12   1       23.01       33.46      5.99 o 
  -5  12   1       80.19       78.07      7.37 o 
  -4  12   1        1.90        1.94      1.76 o 
  -3  12   1       40.03       40.95      2.99 o 
  -2  12   1      137.08      143.82      4.64 o 
  -1  12   1       25.79       23.70      2.09 o 
   0  12   1       18.00       22.78      2.05 o 
   1  12   1      331.83      344.45      7.25 o 
   2  12   1       17.46       16.48      2.36 o 
   3  12   1        0.02        1.86      2.01 o 
   4  12   1        0.32       -0.06      1.76 o 
   5  12   1       50.82       55.85      3.93 o 
   6  12   1        1.09        2.47      2.77 o 
  -6  13   1       33.58       51.44      8.18 o 
  -5  13   1        4.96        7.24      2.93 o 
  -4  13   1       18.83       12.67      2.91 o 
  -3  13   1        0.82       -1.46      1.72 o 
  -2  13   1        0.43       -1.01      1.53 o 
  -1  13   1      164.86      158.77      6.85 o 
   0  13   1      303.21      317.87      7.19 o 
   1  13   1        2.66        3.77      1.86 o 
   2  13   1       13.38       14.68      2.41 o 
   3  13   1       29.08       26.44      3.01 o 
   4  13   1       31.05       35.79      3.51 o 
   5  13   1        4.48        4.88      2.84 o 
   6  13   1        0.01       -1.69      4.11 o 
  -5  14   1        5.93        9.58      3.69 o 
  -4  14   1        4.62        3.53      2.94 o 
  -3  14   1       12.94       14.42      2.70 o 
  -2  14   1        4.42        6.19      2.62 o 
  -1  14   1       66.50       65.66      5.29 o 
   0  14   1       51.03       40.83      3.42 o 
   1  14   1       19.21       14.64      2.48 o 
   2  14   1       20.80       18.69      2.73 o 
   3  14   1       14.45       14.39      2.74 o 
   4  14   1        7.76       10.22      2.62 o 
   5  14   1        9.75        8.39      4.12 o 
  -4  15   1       31.77       44.74      6.28 o 
  -3  15   1       25.65       23.15      3.59 o 
  -2  15   1       15.98       11.92      4.55 o 
  -1  15   1       65.69       76.00      5.97 o 
   0  15   1       12.62       13.55      3.29 o 
   1  15   1       21.38       18.50      2.90 o 
   2  15   1       10.93        4.18      2.31 o 
   3  15   1        4.69        2.83      2.57 o 
   4  15   1       22.29       23.80      3.85 o 
  -3  16   1       60.53       62.99      6.86 o 
  -2  16   1       33.63       37.37      5.17 o 
  -1  16   1        0.63        1.73      2.93 o 
   0  16   1        0.35        3.22      2.95 o 
   1  16   1       19.72       20.18      3.60 o 
   2  16   1       81.02      102.85      9.22 o 
   3  16   1        0.07       -1.26      2.72 o 
  -1  17   1       10.92        4.13      4.09 o 
   0  17   1        6.88       14.91      9.74 o 
  -9   0   2        2.27        5.21      3.46 o 
  -8   0   2        1.00       -0.25      2.56 o 
  -7   0   2      588.80      607.08     17.74 o 
  -6   0   2        4.86        6.85      1.66 o 
  -5   0   2      217.83      206.02      4.72 o 
  -4   0   2       61.17       56.61      3.17 o 
  -3   0   2      561.47      521.26      7.91 o 
  -2   0   2      222.97      277.00      6.88 o 
  -1   0   2      843.56      785.66      9.28 o 
   0   0   2    18888.45    16357.19    145.55 o 
   1   0   2      172.58      160.42      3.23 o 
   2   0   2     1064.23     1015.95     14.14 o 
   3   0   2      179.45      178.53      4.28 o 
   4   0   2     1822.18     1769.78     16.14 o 
   5   0   2      459.12      440.56      8.77 o 
   6   0   2       59.31       58.71      3.66 o 
   7   0   2       24.59       23.23      2.79 o 
   8   0   2       26.63       20.93      4.30 o 
   9   0   2        0.60       -2.39      3.04 o 
  -9   1   2       43.28       48.09      4.12 o 
  -8   1   2       25.12       27.86      3.17 o 
  -7   1   2        4.72        5.41      1.53 o 
  -6   1   2       38.91       45.83      2.09 o 
  -5   1   2      206.67      223.74      4.04 o 
  -4   1   2       76.05       69.99      2.27 o 
  -3   1   2        8.03       11.40      1.04 o 
  -2   1   2      490.38      479.29      4.52 o 
  -1   1   2       26.42       26.23      1.02 o 
   0   1   2       66.33       87.93      1.53 o 
   1   1   2     1679.03     1574.97     10.55 o 
   2   1   2       83.79       93.38      2.25 o 
   3   1   2        1.18       -0.11      0.58 o 
   4   1   2      172.38      188.06      3.29 o 
   5   1   2       41.78       47.20      2.22 o 
   6   1   2      134.71      134.25      4.44 o 
   7   1   2       16.89       17.81      2.47 o 
   8   1   2        3.90        5.08      2.23 o 
   9   1   2        4.59       12.13      3.39 o 
  -9   2   2      108.20      103.28      6.09 o 
  -8   2   2        1.06       -0.17      1.96 o 
  -7   2   2       36.76       40.00      2.64 o 
  -6   2   2       46.97       43.42      2.52 o 
  -5   2   2     1087.27     1132.01      8.69 o 
  -4   2   2       92.82       93.83      2.37 o 
  -3   2   2      114.25      108.98      2.31 o 
  -2   2   2    12398.98    12007.13     83.20 o 
  -1   2   2       17.27       17.49      0.77 o 
   0   2   2      557.36      492.24      4.53 o 
   1   2   2        6.07        6.18      0.84 o 
   2   2   2     2681.24     2569.54     17.02 o 
   3   2   2      321.76      300.37      3.77 o 
   4   2   2      144.74      163.02      3.11 o 
   5   2   2       80.76       73.09      2.40 o 
   6   2   2      213.76      218.31      4.71 o 
   7   2   2       20.07       22.72      2.35 o 
   8   2   2        0.32        0.21      1.75 o 
   9   2   2        0.20       -3.21      3.55 o 
  -9   3   2       57.78       65.36      5.92 o 
  -8   3   2       13.07       15.19      3.01 o 
  -7   3   2        6.56        5.05      1.61 o 
  -6   3   2       21.01       25.62      1.87 o 
  -5   3   2      260.85      271.52      4.16 o 
  -4   3   2       27.13       20.80      1.38 o 
  -3   3   2      296.90      292.32      3.94 o 
  -2   3   2      680.17      663.22      6.03 o 
  -1   3   2     1805.58     1804.12     13.46 o 
   0   3   2     3025.48     2859.98     21.21 o 
   1   3   2      691.15      703.19      7.95 o 
   2   3   2     2193.62     2260.41     15.58 o 
   3   3   2     1063.15     1119.06      8.74 o 
   4   3   2       13.18       10.45      1.21 o 
   5   3   2       51.09       54.82      2.51 o 
   6   3   2        0.58       -1.27      1.24 o 
   7   3   2       16.23       14.67      2.41 o 
   8   3   2       71.00       74.24      4.19 o 
   9   3   2       36.71       35.92      5.14 o 
  -9   4   2        4.01       -1.08      3.31 o 
  -8   4   2        8.03        7.66      2.94 o 
  -7   4   2       35.02       29.35      2.53 o 
  -6   4   2       53.15       53.40      2.78 o 
  -5   4   2       81.42       82.88      2.44 o 
  -4   4   2     2025.87     2050.25     13.31 o 
  -3   4   2     1657.26     1874.24     12.33 o 
  -2   4   2      896.37      814.68      7.20 o 
  -1   4   2       64.77       83.51      2.82 o 
   0   4   2      568.17      595.57      5.81 o 
   1   4   2       74.46       84.36      2.45 o 
   2   4   2      696.72      678.54      5.62 o 
   3   4   2      512.93      490.53      5.10 o 
   4   4   2      226.68      219.16      3.70 o 
   5   4   2      137.03      159.57      3.90 o 
   6   4   2        2.71       -0.18      1.21 o 
   7   4   2        0.54       -0.58      1.51 o 
   8   4   2      145.43      163.55      6.36 o 
   9   4   2       46.82       46.92      4.98 o 
  -9   5   2        2.19        6.37      3.83 o 
  -8   5   2      145.34      149.78      6.68 o 
  -7   5   2       34.75       35.60      2.98 o 
  -6   5   2        0.31        1.12      1.26 o 
  -5   5   2       21.62       15.32      1.51 o 
  -4   5   2        0.01        0.53      0.85 o 
  -3   5   2      348.20      329.33      4.08 o 
  -2   5   2     1633.86     1681.93     11.09 o 
  -1   5   2     1263.82     1256.16     10.47 o 
   0   5   2      208.17      196.27      2.95 o 
   1   5   2       58.42       43.38      2.07 o 
   2   5   2        3.79        1.83      0.65 o 
   3   5   2       38.84       35.00      1.63 o 
   4   5   2      366.09      357.26      5.46 o 
   5   5   2      114.12      123.58      4.01 o 
   6   5   2       18.48       20.04      2.14 o 
   7   5   2      267.39      294.02      6.30 o 
   8   5   2       61.29       72.24      5.02 o 
   9   5   2        0.04       -2.61      2.89 o 
  -9   6   2        6.33        3.88      5.72 o 
  -8   6   2        0.42       -1.96      2.24 o 
  -7   6   2       12.86       12.07      3.20 o 
  -6   6   2      610.89      597.68      8.79 o 
  -5   6   2      237.18      241.34      4.33 o 
  -4   6   2        6.75        6.29      1.04 o 
  -3   6   2      469.24      466.51      5.08 o 
  -2   6   2       18.14       28.32      1.50 o 
  -1   6   2     4964.41     5267.80     28.01 o 
   0   6   2       40.44       43.45      1.52 o 
   1   6   2        1.10        1.85      0.73 o 
   2   6   2       15.67       15.38      1.20 o 
   3   6   2       25.17       26.91      1.53 o 
   4   6   2       18.44       22.98      1.85 o 
   5   6   2      177.40      172.92      4.35 o 
   6   6   2      359.37      363.41      6.61 o 
   7   6   2       87.40       93.61      4.22 o 
   8   6   2        0.60        0.74      2.13 o 
  -9   7   2        2.00       -4.07      5.19 o 
  -8   7   2        5.79        6.76      2.88 o 
  -7   7   2       59.77       67.54      7.13 o 
  -6   7   2       44.66       51.78      5.60 o 
  -5   7   2      216.62      212.81      4.78 o 
  -4   7   2       33.76       35.47      2.00 o 
  -3   7   2        0.77       -0.61      0.84 o 
  -2   7   2        5.74       11.85      0.99 o 
  -1   7   2      132.30      149.08      2.50 o 
   0   7   2      196.87      215.56      3.27 o 
   1   7   2       19.06       25.16      1.40 o 
   2   7   2       47.02       42.21      1.81 o 
   3   7   2       15.30       14.32      2.32 o 
   4   7   2      225.42      226.75      4.63 o 
   5   7   2      321.33      331.05      6.69 o 
   6   7   2       44.52       49.28      3.07 o 
   7   7   2        9.69       12.02      2.32 o 
   8   7   2       13.94       10.69      3.16 o 
  -8   8   2      142.24      129.31      8.82 o 
  -7   8   2       11.84        5.28      2.48 o 
  -6   8   2       72.21       77.34      4.92 o 
  -5   8   2      218.45      220.41      5.73 o 
  -4   8   2       15.06       21.99      1.91 o 
  -3   8   2       88.61       92.11      2.79 o 
  -2   8   2      285.92      280.15      4.30 o 
  -1   8   2      219.46      227.49      3.32 o 
   0   8   2        1.73        0.15      0.70 o 
   1   8   2     1407.76     1423.57     10.49 o 
   2   8   2       34.12       33.49      1.73 o 
   3   8   2      391.26      386.61      5.87 o 
   4   8   2       36.13       37.22      2.48 o 
   5   8   2      184.92      190.08      4.82 o 
   6   8   2        0.00       -0.77      1.68 o 
   7   8   2       10.49        9.08      2.36 o 
   8   8   2       12.61        9.96      3.38 o 
  -8   9   2       11.01        5.82      4.10 o 
  -7   9   2       39.77       28.03      3.77 o 
  -6   9   2       10.84       12.05      2.77 o 
  -5   9   2       67.49       85.72      5.69 o 
  -4   9   2       71.92       61.57      2.70 o 
  -3   9   2       12.93       10.31      1.40 o 
  -2   9   2       39.12       35.81      2.01 o 
  -1   9   2      169.54      180.76      3.57 o 
   0   9   2        0.40       -0.26      0.82 o 
   1   9   2       51.16       57.43      2.23 o 
   2   9   2      338.44      360.34      6.19 o 
   3   9   2      626.97      627.92      7.88 o 
   4   9   2     1216.17     1240.27     12.33 o 
   5   9   2        9.45       10.67      2.07 o 
   6   9   2        4.78        6.30      2.04 o 
   7   9   2       10.19        7.70      2.72 o 
   8   9   2       22.13       13.56      5.42 o 
  -8  10   2        6.02        6.56      4.42 o 
  -7  10   2        0.10        1.38      2.50 o 
  -6  10   2        0.03        1.62      2.37 o 
  -5  10   2        0.56       -1.22      1.86 o 
  -4  10   2        9.34        8.49      1.96 o 
  -3  10   2        0.02       -0.41      1.14 o 
  -2  10   2      124.96      125.70      3.38 o 
  -1  10   2       13.36        8.79      1.59 o 
   0  10   2        0.07       -0.90      0.87 o 
   1  10   2      127.68      125.18      4.99 o 
   2  10   2        1.44        0.83      1.19 o 
   3  10   2      772.75      778.21      9.99 o 
   4  10   2      106.76      114.23      4.46 o 
   5  10   2        7.82        6.12      1.99 o 
   6  10   2        2.47        0.01      2.01 o 
   7  10   2        3.10       11.44      3.22 o 
  -7  11   2        0.63        3.98      2.99 o 
  -6  11   2        0.41       -0.92      2.42 o 
  -5  11   2        0.32       -0.12      2.16 o 
  -4  11   2       59.33       53.91      4.87 o 
  -3  11   2       18.80       14.78      1.80 o 
  -2  11   2        2.80        0.06      1.17 o 
  -1  11   2      118.40      127.60      3.56 o 
   0  11   2        1.18        0.55      1.10 o 
   1  11   2      835.00      839.24     11.30 o 
   2  11   2     1071.09     1093.89     13.78 o 
   3  11   2       75.16       76.41      4.45 o 
   4  11   2        1.22        2.61      1.54 o 
   5  11   2        2.58        2.72      2.02 o 
   6  11   2        3.72        1.14      2.24 o 
   7  11   2        3.42        1.72      3.77 o 
  -7  12   2        0.00       -0.79      5.95 o 
  -6  12   2       53.25       63.23      6.13 o 
  -5  12   2        0.43        1.56      2.33 o 
  -4  12   2       31.51       39.36      3.89 o 
  -3  12   2        2.03        1.68      1.59 o 
  -2  12   2       80.30       69.14      3.20 o 
  -1  12   2        5.82        7.55      1.49 o 
   0  12   2      188.38      194.15      5.50 o 
   1  12   2       84.24       97.07      4.46 o 
   2  12   2      184.38      192.03      5.89 o 
   3  12   2        6.29        6.08      1.96 o 
   4  12   2       21.45       27.80      3.17 o 
   5  12   2      115.69      116.86      5.73 o 
   6  12   2        1.04        0.21      2.33 o 
  -6  13   2       76.31       96.43      6.57 o 
  -5  13   2        0.81       -0.10      2.39 o 
  -4  13   2       57.62       59.55      5.42 o 
  -3  13   2       80.10       82.68      4.18 o 
  -2  13   2       34.26       36.36      3.73 o 
  -1  13   2      110.42      122.05      4.95 o 
   0  13   2      643.38      691.55     10.87 o 
   1  13   2        7.75        3.55      1.94 o 
   2  13   2        0.23       -0.56      1.62 o 
   3  13   2        2.84        3.36      1.93 o 
   4  13   2        2.55        2.54      2.16 o 
   5  13   2       16.39       17.17      3.18 o 
   6  13   2        0.04       -2.22      3.41 o 
  -5  14   2        7.82        4.30      3.48 o 
  -4  14   2       13.38       15.91      3.68 o 
  -3  14   2       11.36        9.02      2.65 o 
  -2  14   2      134.54      139.17      6.15 o 
  -1  14   2      162.75      171.79      7.77 o 
   0  14   2        0.02        0.85      1.97 o 
   1  14   2       49.06       46.39      3.87 o 
   2  14   2       10.54        9.96      2.44 o 
   3  14   2       16.08       11.49      2.71 o 
   4  14   2        0.76       -0.76      2.23 o 
   5  14   2        7.04        6.68      3.26 o 
  -4  15   2       34.08       49.28      6.31 o 
  -3  15   2       13.72       13.96      3.58 o 
  -2  15   2      212.39      230.74     10.34 o 
  -1  15   2       10.60       13.20      3.42 o 
   0  15   2       19.69       10.49      2.54 o 
   1  15   2        6.20        5.13      2.26 o 
   2  15   2       13.63       11.99      2.73 o 
   3  15   2        3.00        6.68      2.55 o 
   4  15   2        1.14       -0.27      2.98 o 
  -3  16   2       23.09       17.31      7.80 o 
  -2  16   2        2.01       -0.47      4.18 o 
  -1  16   2       16.29       17.49      3.85 o 
   0  16   2        0.19        1.41      2.80 o 
   1  16   2       86.11       83.62      6.10 o 
   2  16   2       13.06       12.00      3.08 o 
   3  16   2        6.37        7.94      3.46 o 
   0  17   2        0.00        1.73      3.63 o 
  -9   1   3        0.66       -1.78      2.07 o 
  -8   1   3        2.92        1.13      1.87 o 
  -7   1   3      168.63      167.55      7.34 o 
  -6   1   3       54.84       59.70      2.42 o 
  -5   1   3      193.84      183.12      4.22 o 
  -4   1   3     1431.60     1367.28     10.23 o 
  -3   1   3      535.10      515.45      5.46 o 
  -2   1   3      277.12      316.59      4.20 o 
  -1   1   3      488.94      522.61      4.51 o 
   0   1   3     1122.27     1076.22      8.91 o 
   1   1   3     2380.77     2352.62     15.25 o 
   2   1   3      285.30      242.91      3.60 o 
   3   1   3       93.05       97.92      2.56 o 
   4   1   3     1095.74     1113.43      9.09 o 
   5   1   3      460.57      473.30      6.89 o 
   6   1   3      173.25      180.56      5.14 o 
   7   1   3        2.73        3.41      1.63 o 
   8   1   3        0.12        0.61      2.04 o 
   9   1   3       16.12       18.63      4.16 o 
  -9   2   3       17.37       12.05      2.90 o 
  -8   2   3        4.92        6.12      2.21 o 
  -7   2   3       10.81       10.77      2.16 o 
  -6   2   3        7.30        6.36      1.37 o 
  -5   2   3      606.04      655.33      6.62 o 
  -4   2   3        0.38       -0.91      0.65 o 
  -3   2   3      109.48       99.34      2.04 o 
  -2   2   3      435.71      390.35      7.82 o 
  -1   2   3     1257.44     1273.83      9.70 o 
   0   2   3      456.71      458.52      4.59 o 
   1   2   3        1.56        0.89      0.45 o 
   2   2   3      245.81      250.46      4.11 o 
   3   2   3        0.15        2.07      0.67 o 
   4   2   3      101.34      125.72      3.08 o 
   5   2   3       39.79       41.41      3.54 o 
   6   2   3        4.12        8.09      1.59 o 
   7   2   3       25.21       29.13      2.64 o 
   8   2   3       10.73        9.66      2.67 o 
   9   2   3        6.27       11.00      4.23 o 
  -9   3   3        2.76        0.15      2.59 o 
  -8   3   3        0.96        3.07      2.05 o 
  -7   3   3        5.77        6.68      1.80 o 
  -6   3   3       11.29       11.58      1.65 o 
  -5   3   3      155.32      155.74      3.60 o 
  -4   3   3      106.00      100.42      2.57 o 
  -3   3   3       42.05       53.68      1.70 o 
  -2   3   3     2941.58     2939.56     21.26 o 
  -1   3   3      352.68      364.91      3.80 o 
   0   3   3      730.22      830.97      6.87 o 
   1   3   3      797.85      770.50      8.02 o 
   2   3   3       17.60       33.46      1.57 o 
   3   3   3      622.85      649.84      6.01 o 
   4   3   3       30.94       36.98      1.95 o 
   5   3   3       85.54       84.76      3.51 o 
   6   3   3       52.48       54.26      3.26 o 
   7   3   3        9.44        9.63      2.11 o 
   8   3   3       31.93       35.88      3.14 o 
   9   3   3       38.58       32.57      6.04 o 
  -9   4   3        0.25        1.54      3.31 o 
  -8   4   3        0.04        1.35      2.22 o 
  -7   4   3       14.82       15.63      2.04 o 
  -6   4   3       26.77       24.38      2.14 o 
  -5   4   3        2.65        0.49      0.95 o 
  -4   4   3      637.72      685.12      8.65 o 
  -3   4   3     3872.74     4183.74     25.21 o 
  -2   4   3      444.32      437.16      5.12 o 
  -1   4   3       10.70       11.68      1.21 o 
   0   4   3     1387.49     1319.31     13.71 o 
   1   4   3     1025.94      981.76     10.08 o 
   2   4   3      269.88      309.32      4.86 o 
   3   4   3      541.28      569.81      5.59 o 
   4   4   3        0.92       -0.63      0.89 o 
   5   4   3       22.78       27.72      2.17 o 
   6   4   3        1.96        0.85      1.32 o 
   7   4   3        0.08       -0.10      1.52 o 
   8   4   3       62.11       72.96      5.07 o 
   9   4   3        2.69        0.94      5.06 o 
  -9   5   3        0.78        0.86      3.73 o 
  -8   5   3       33.31       32.92      4.98 o 
  -7   5   3       19.55       20.64      2.51 o 
  -6   5   3        4.67        3.12      1.56 o 
  -5   5   3       88.07       90.62      3.09 o 
  -4   5   3      105.99       90.39      2.50 o 
  -3   5   3      438.32      462.83      4.82 o 
  -2   5   3       50.09       54.16      1.88 o 
  -1   5   3       73.86       78.50      2.21 o 
   0   5   3     1753.63     1777.30     11.43 o 
   1   5   3     1980.87     2091.80     12.47 o 
   2   5   3      492.66      486.14      5.70 o 
   3   5   3      399.99      376.40      5.37 o 
   4   5   3       24.01       31.79      2.11 o 
   5   5   3       20.66       17.75      1.90 o 
   6   5   3        1.98        1.17      1.42 o 
   7   5   3       24.75       23.84      2.62 o 
   8   5   3       26.41       27.80      3.00 o 
  -9   6   3        1.22        2.67      6.09 o 
  -8   6   3       25.71       20.42      7.20 o 
  -7   6   3        0.58       -0.73      1.89 o 
  -6   6   3      240.08      210.26      7.14 o 
  -5   6   3       12.50       12.54      1.78 o 
  -4   6   3       16.83       15.34      1.53 o 
  -3   6   3      152.63      162.47      2.89 o 
  -2   6   3        0.60        3.18      1.04 o 
  -1   6   3     1249.99     1284.81     10.54 o 
   0   6   3       21.57       34.62      1.63 o 
   1   6   3      604.97      631.23      5.73 o 
   2   6   3       88.01       61.26      2.36 o 
   3   6   3      820.07      844.32      8.67 o 
   4   6   3       84.09       78.80      3.10 o 
   5   6   3        5.67        3.52      1.40 o 
   6   6   3      143.97      138.80      4.66 o 
   7   6   3       61.56       67.06      3.82 o 
   8   6   3        4.54       -2.85      1.90 o 
  -9   7   3        0.19       -1.12      5.72 o 
  -8   7   3       43.28       33.96      4.43 o 
  -7   7   3        0.38        1.61      2.20 o 
  -6   7   3       15.36       13.56      2.33 o 
  -5   7   3      477.86      466.03      7.42 o 
  -4   7   3      159.02      170.56      3.85 o 
  -3   7   3      466.80      486.49      6.06 o 
  -2   7   3       70.96       58.09      2.09 o 
  -1   7   3      235.72      282.43      3.96 o 
   0   7   3      125.39      103.01      2.32 o 
   1   7   3        9.93        6.17      1.06 o 
   2   7   3      100.84       85.51      2.90 o 
   3   7   3      158.53      177.72      3.97 o 
   4   7   3       17.72       14.74      1.70 o 
   5   7   3      748.38      765.92      9.55 o 
   6   7   3      224.37      218.92      6.42 o 
   7   7   3        1.39        1.45      1.77 o 
   8   7   3        1.04        1.08      2.55 o 
  -8   8   3       89.01       79.64      5.80 o 
  -7   8   3        6.30        6.62      2.54 o 
  -6   8   3       22.72       16.80      2.84 o 
  -5   8   3      106.15      106.30      4.10 o 
  -4   8   3       31.32       31.60      2.33 o 
  -3   8   3       31.79       36.02      1.96 o 
  -2   8   3       67.69       57.80      2.36 o 
  -1   8   3      200.14      197.27      5.15 o 
   0   8   3        3.65        4.57      1.01 o 
   1   8   3     1385.61     1440.54     11.78 o 
   2   8   3       63.27       59.78      2.58 o 
   3   8   3       49.83       47.96      3.01 o 
   4   8   3      211.66      200.44      5.63 o 
   5   8   3       51.38       51.10      3.16 o 
   6   8   3       10.45       12.06      2.20 o 
   7   8   3       11.67       13.37      2.59 o 
   8   8   3        2.94       -0.31      3.38 o 
  -8   9   3        2.76        5.51      3.95 o 
  -7   9   3       53.50       47.94      4.62 o 
  -6   9   3      118.29      109.34      7.85 o 
  -5   9   3        5.27        4.09      1.93 o 
  -4   9   3        0.02       -1.12      1.33 o 
  -3   9   3       31.85       36.89      2.15 o 
  -2   9   3        4.89        3.12      1.08 o 
  -1   9   3      187.12      201.31      3.79 o 
   0   9   3        1.90        3.31      0.97 o 
   1   9   3      423.98      421.13      6.59 o 
   2   9   3      460.95      451.52      6.43 o 
   3   9   3      555.45      553.07      7.56 o 
   4   9   3      228.08      220.24      5.08 o 
   5   9   3       11.28       10.54      2.12 o 
   6   9   3        9.53        7.71      2.49 o 
   7   9   3       52.67       54.59      5.13 o 
  -8  10   3       17.74       25.43      5.40 o 
  -7  10   3       26.87       27.95      3.97 o 
  -6  10   3       10.88       11.03      2.85 o 
  -5  10   3       21.58       19.95      3.04 o 
  -4  10   3      268.96      237.62      5.64 o 
  -3  10   3       59.79       54.15      2.65 o 
  -2  10   3       21.37       25.07      2.16 o 
  -1  10   3       15.96       19.25      1.69 o 
   0  10   3       54.33       47.74      2.70 o 
   1  10   3      152.99      145.45      4.26 o 
   2  10   3      107.41      106.04      3.99 o 
   3  10   3        2.24        1.55      1.32 o 
   4  10   3        2.72        1.02      1.50 o 
   5  10   3        0.74        2.91      1.90 o 
   6  10   3        0.49        2.55      2.09 o 
   7  10   3        1.26        3.39      2.85 o 
  -7  11   3        0.35        1.88      2.77 o 
  -6  11   3        0.00       -1.84      2.21 o 
  -5  11   3        0.25       -0.07      2.12 o 
  -4  11   3        6.73        0.74      1.98 o 
  -3  11   3       13.16       10.99      1.68 o 
  -2  11   3       17.30       17.62      1.83 o 
  -1  11   3        7.22        5.68      1.36 o 
   0  11   3       72.25       84.78      3.67 o 
   1  11   3      421.01      435.25      7.38 o 
   2  11   3     1393.51     1368.25     15.60 o 
   3  11   3       43.45       39.55      3.28 o 
   4  11   3        0.01        1.50      1.72 o 
   5  11   3        7.08        7.20      2.20 o 
   6  11   3        5.30        4.12      2.28 o 
  -7  12   3        6.39        0.19      4.54 o 
  -6  12   3       10.06        8.50      3.84 o 
  -5  12   3        0.51        3.50      2.54 o 
  -4  12   3        7.08        3.99      2.48 o 
  -3  12   3        0.47       -1.80      1.54 o 
  -2  12   3      191.93      166.27      4.92 o 
  -1  12   3      147.42      157.25      6.03 o 
   0  12   3       54.94       47.57      3.47 o 
   1  12   3       86.17       96.49      4.84 o 
   2  12   3       15.34       15.01      2.46 o 
   3  12   3        0.20       -0.39      1.59 o 
   4  12   3       19.08       14.29      2.61 o 
   5  12   3       34.93       31.23      5.14 o 
   6  12   3       15.97       22.04      5.42 o 
  -6  13   3        3.78        5.31      3.21 o 
  -5  13   3        7.18        7.73      3.11 o 
  -4  13   3        2.38       -0.55      2.18 o 
  -3  13   3       84.93       86.20      5.26 o 
  -2  13   3       60.98       59.99      4.18 o 
  -1  13   3       86.36       94.23      4.57 o 
   0  13   3      806.72      861.98     12.36 o 
   1  13   3        7.82        3.06      1.89 o 
   2  13   3        1.22        1.88      1.86 o 
   3  13   3        0.60       -0.97      1.81 o 
   4  13   3        2.45        2.94      2.14 o 
   5  13   3       29.39       31.13      3.68 o 
  -5  14   3        0.62        2.37      3.12 o 
  -4  14   3       11.62        9.28      4.71 o 
  -3  14   3        6.55        4.58      2.88 o 
  -2  14   3       52.72       63.55      6.45 o 
  -1  14   3        0.28        2.37      2.02 o 
   0  14   3      300.67      320.20      7.73 o 
   1  14   3       19.24       11.36      2.55 o 
   2  14   3       11.61        9.23      2.44 o 
   3  14   3        2.69        2.57      2.25 o 
   4  14   3        5.30        0.41      2.32 o 
   5  14   3        0.09        1.16      3.22 o 
  -4  15   3        3.84        4.68      3.77 o 
  -3  15   3       72.67       66.02      8.78 o 
  -2  15   3      469.00      510.56     14.75 o 
  -1  15   3      128.18      107.68      5.95 o 
   0  15   3       24.58       24.53      3.11 o 
   1  15   3       24.32       30.26      3.62 o 
   2  15   3        0.34       -1.00      2.17 o 
   3  15   3        0.48        1.56      2.34 o 
   4  15   3       14.35       14.52      3.96 o 
  -3  16   3       12.74       13.33      8.14 o 
  -2  16   3        8.60        9.66      6.93 o 
  -1  16   3        5.65        1.70      3.05 o 
   0  16   3        4.91        5.38      2.55 o 
   1  16   3        0.69        2.10      2.43 o 
   2  16   3       63.81       63.92      5.46 o 
  -9   0   4        3.48        2.03      3.16 o 
  -8   0   4        3.41        2.05      3.00 o 
  -7   0   4      608.51      608.06     19.28 o 
  -6   0   4      204.34      204.03      9.53 o 
  -5   0   4       94.03       84.79      3.68 o 
  -4   0   4       40.54       51.37      5.30 o 
  -3   0   4     2411.36     2315.77     22.07 o 
  -2   0   4      344.81      341.85      5.23 o 
  -1   0   4     6885.37     6383.58     51.52 o 
   0   0   4        7.24        8.55      1.31 o 
   1   0   4      227.32      255.69      6.71 o 
   2   0   4      261.25      262.88      6.25 o 
   3   0   4      968.61      853.91     11.01 o 
   4   0   4       67.89       55.46      4.55 o 
   5   0   4      466.77      445.70      8.75 o 
   6   0   4      117.79      132.42      7.09 o 
   7   0   4        0.25        0.82      2.64 o 
   8   0   4        3.05        0.83      3.33 o 
   9   0   4        2.56        6.84      5.06 o 
  -9   1   4       29.31       30.98      4.02 o 
  -8   1   4        8.64        3.11      2.02 o 
  -7   1   4        1.68        0.59      1.60 o 
  -6   1   4      263.49      240.82      5.69 o 
  -5   1   4      120.25      117.85      4.02 o 
  -4   1   4     1019.81      989.50      9.15 o 
  -3   1   4        0.07        0.44      0.67 o 
  -2   1   4       37.08       29.68      1.54 o 
  -1   1   4     1394.28     1370.50      9.87 o 
   0   1   4      574.62      538.13      5.58 o 
   1   1   4     1273.06     1143.68      9.89 o 
   2   1   4      459.15      462.39      5.19 o 
   3   1   4      673.59      642.72      6.53 o 
   4   1   4      449.78      458.83      5.56 o 
   5   1   4       86.74       95.23      3.13 o 
   6   1   4      142.67      137.98      6.40 o 
   7   1   4       46.52       49.91      4.53 o 
   8   1   4        1.14        1.41      2.25 o 
   9   1   4        1.83        5.73      4.24 o 
  -9   2   4       39.73       24.45      4.37 o 
  -8   2   4        0.17       -0.47      1.92 o 
  -7   2   4        0.65        0.26      1.51 o 
  -6   2   4       86.21       89.70      4.10 o 
  -5   2   4      916.24      937.66      9.57 o 
  -4   2   4      619.27      615.82      6.36 o 
  -3   2   4      980.77      925.39      8.18 o 
  -2   2   4      116.08       97.94      2.58 o 
  -1   2   4     1566.81     1468.94     11.35 o 
   0   2   4       73.28       84.73      2.48 o 
   1   2   4        0.60        2.79      0.69 o 
   2   2   4       73.16       62.07      2.38 o 
   3   2   4       13.68       14.17      1.39 o 
   4   2   4       15.66       16.20      1.41 o 
   5   2   4        5.10        3.05      1.21 o 
   6   2   4        0.21       -0.97      1.29 o 
   7   2   4       58.91       65.18      3.86 o 
   8   2   4       28.26       29.77      3.81 o 
  -9   3   4        1.88       -0.86      2.39 o 
  -8   3   4       25.99       19.44      4.91 o 
  -7   3   4       39.81       49.50      3.53 o 
  -6   3   4        0.02       -0.62      1.18 o 
  -5   3   4       27.98       30.78      2.88 o 
  -4   3   4       30.28       30.03      1.69 o 
  -3   3   4        9.52       10.36      0.88 o 
  -2   3   4      243.52      249.59      3.13 o 
  -1   3   4     1658.12     1679.78     14.20 o 
   0   3   4     1293.48     1289.66     10.51 o 
   1   3   4      216.35      166.14      3.08 o 
   2   3   4     2489.99     2668.62     16.76 o 
   3   3   4      469.06      518.71      5.40 o 
   4   3   4        7.44        7.94      1.27 o 
   5   3   4        0.51        0.22      1.13 o 
   6   3   4        6.43        4.59      1.66 o 
   7   3   4       16.42       16.29      2.27 o 
   8   3   4       37.79       37.46      5.11 o 
  -9   4   4        0.01       -0.61      3.01 o 
  -8   4   4        2.10        4.09      2.72 o 
  -7   4   4        0.91       -0.75      2.09 o 
  -6   4   4       27.59       29.85      2.24 o 
  -5   4   4      126.89      131.86      3.48 o 
  -4   4   4      643.53      626.95      6.06 o 
  -3   4   4      798.73      810.85      6.52 o 
  -2   4   4       27.34       19.57      1.07 o 
  -1   4   4        0.00        1.15      0.69 o 
   0   4   4      379.49      373.10      4.06 o 
   1   4   4      518.00      492.00      5.34 o 
   2   4   4      104.59      118.14      2.78 o 
   3   4   4        8.23       11.42      1.33 o 
   4   4   4        7.62       10.73      1.44 o 
   5   4   4        3.51        0.53      1.13 o 
   6   4   4        1.42        1.41      1.37 o 
   7   4   4       28.43       28.38      2.72 o 
   8   4   4        8.87        4.54      2.18 o 
  -9   5   4        0.14        2.30      3.66 o 
  -8   5   4       17.35       18.99      3.23 o 
  -7   5   4        0.22       -1.68      1.72 o 
  -6   5   4       24.70       22.44      2.29 o 
  -5   5   4        8.95        7.28      1.72 o 
  -4   5   4       68.60       76.83      2.76 o 
  -3   5   4      189.09      188.18      2.92 o 
  -2   5   4      535.76      517.69      5.54 o 
  -1   5   4      128.97      142.85      2.99 o 
   0   5   4      983.10     1034.19      8.63 o 
   1   5   4     1929.02     2055.90     13.93 o 
   2   5   4       94.67       95.15      2.74 o 
   3   5   4     1181.62     1192.59     10.66 o 
   4   5   4      152.77      150.08      3.82 o 
   5   5   4       46.13       49.23      3.43 o 
   6   5   4        4.39        3.83      1.63 o 
   7   5   4       16.66        9.13      2.15 o 
   8   5   4        0.41       -1.94      1.89 o 
  -9   6   4        1.14        5.31      5.87 o 
  -8   6   4       76.65       82.97      9.83 o 
  -7   6   4        2.45       -1.14      1.67 o 
  -6   6   4      229.20      223.06      5.46 o 
  -5   6   4       55.33       53.06      3.62 o 
  -4   6   4        9.19       13.86      1.68 o 
  -3   6   4       67.82       68.02      3.32 o 
  -2   6   4       84.52       76.55      2.36 o 
  -1   6   4     1156.24     1186.36     10.25 o 
   0   6   4      458.50      479.17      4.85 o 
   1   6   4      351.32      385.83      4.29 o 
   2   6   4        0.00        1.25      0.88 o 
   3   6   4       91.56      103.30      3.26 o 
   4   6   4        6.28        5.30      1.31 o 
   5   6   4       50.53       50.87      2.97 o 
   6   6   4       86.87       82.77      3.90 o 
   7   6   4        1.57        0.58      1.75 o 
   8   6   4        0.54       -1.09      2.36 o 
  -9   7   4       12.95       17.15      7.64 o 
  -8   7   4        0.10        0.74      2.78 o 
  -7   7   4        2.91        2.79      2.10 o 
  -6   7   4       49.31       48.86      4.30 o 
  -5   7   4       25.60       29.18      2.66 o 
  -4   7   4      118.33      117.74      3.85 o 
  -3   7   4        4.24        5.64      1.25 o 
  -2   7   4      556.89      575.05      6.58 o 
  -1   7   4      331.45      353.15      4.69 o 
   0   7   4       93.52      104.09      2.39 o 
   1   7   4       24.53       28.49      1.74 o 
   2   7   4        2.79        4.33      1.26 o 
   3   7   4       51.80       43.13      2.46 o 
   4   7   4       12.32       11.68      1.73 o 
   5   7   4       61.68       56.82      3.21 o 
   6   7   4        0.03       -2.00      1.49 o 
   7   7   4        0.19       -2.18      1.76 o 
   8   7   4        3.89        3.72      2.79 o 
  -8   8   4       53.69       41.44      5.78 o 
  -7   8   4       45.52       55.73      5.12 o 
  -6   8   4      148.45      132.81      4.87 o 
  -5   8   4       20.40       16.93      2.25 o 
  -4   8   4       24.60       25.98      2.46 o 
  -3   8   4      132.12      156.68      4.26 o 
  -2   8   4      129.80      152.90      3.28 o 
  -1   8   4       59.62       67.17      2.35 o 
   0   8   4       39.99       42.74      2.14 o 
   1   8   4       19.86       21.51      1.68 o 
   2   8   4       77.10       74.28      2.93 o 
   3   8   4        8.34        5.98      1.41 o 
   4   8   4      396.40      397.22      6.70 o 
   5   8   4        6.25        4.46      1.59 o 
   6   8   4       17.37       16.04      2.44 o 
   7   8   4        3.16        3.03      2.26 o 
  -8   9   4        2.92       -1.33      4.14 o 
  -7   9   4       87.45       72.19      7.53 o 
  -6   9   4        3.87        5.13      2.51 o 
  -5   9   4        5.55        7.92      2.14 o 
  -4   9   4       21.84       22.54      4.00 o 
  -3   9   4      256.99      286.07      5.90 o 
  -2   9   4      170.22      151.06      3.48 o 
  -1   9   4       71.61       63.92      2.86 o 
   0   9   4       35.93       29.58      2.24 o 
   1   9   4      121.07      123.18      3.95 o 
   2   9   4       80.88       81.82      4.62 o 
   3   9   4       66.49       67.32      3.42 o 
   4   9   4      107.10       94.55      3.88 o 
   5   9   4        1.83        1.26      1.60 o 
   6   9   4        0.25       -1.87      1.80 o 
   7   9   4       16.02        5.96      2.51 o 
  -8  10   4        0.50        2.64      6.34 o 
  -7  10   4       34.25       26.54      4.15 o 
  -6  10   4        0.21       -0.83      2.29 o 
  -5  10   4       31.13       27.76      2.80 o 
  -4  10   4      135.10       93.34      4.06 o 
  -3  10   4        3.61        2.60      1.48 o 
  -2  10   4        0.29       -0.27      1.02 o 
  -1  10   4      228.03      222.51      4.78 o 
   0  10   4      585.08      594.14      8.39 o 
   1  10   4        2.21        3.33      1.39 o 
   2  10   4       93.05       91.78      3.94 o 
   3  10   4      132.39      135.14      4.70 o 
   4  10   4       77.08       79.42      3.77 o 
   5  10   4        8.27       10.57      2.24 o 
   6  10   4       28.55       28.28      3.37 o 
   7  10   4        1.39        3.57      2.78 o 
  -7  11   4        4.88        5.48      3.10 o 
  -6  11   4        0.58        2.61      2.69 o 
  -5  11   4      148.55      144.76      8.92 o 
  -4  11   4       11.02        5.60      2.03 o 
  -3  11   4        3.78        2.49      1.65 o 
  -2  11   4        2.89        2.35      1.28 o 
  -1  11   4       26.05       27.43      2.48 o 
   0  11   4      113.57      118.18      4.75 o 
   1  11   4      122.17      136.08      4.59 o 
   2  11   4      360.73      365.47      7.61 o 
   3  11   4       72.48       77.58      4.43 o 
   4  11   4       11.00       12.64      2.46 o 
   5  11   4        0.17       -1.04      2.02 o 
   6  11   4       24.92       25.13      3.61 o 
  -6  12   4        3.90        1.30      2.81 o 
  -5  12   4        1.11        2.37      2.53 o 
  -4  12   4        0.37       -1.51      1.96 o 
  -3  12   4        2.12       -0.06      1.75 o 
  -2  12   4       48.62       35.20      2.94 o 
  -1  12   4       29.61       31.04      2.74 o 
   0  12   4        1.85       -0.80      1.43 o 
   1  12   4       11.26        7.42      2.59 o 
   2  12   4        7.08        6.83      2.02 o 
   3  12   4        0.00        0.79      1.94 o 
   4  12   4       49.69       59.08      4.27 o 
   5  12   4        8.13        9.36      2.74 o 
   6  12   4       12.87       17.55      5.52 o 
  -6  13   4        0.71        3.76      3.20 o 
  -5  13   4       16.07       15.57      4.75 o 
  -4  13   4        7.76        7.86      2.89 o 
  -3  13   4      114.51      116.12      5.62 o 
  -2  13   4        0.00        1.15      2.21 o 
  -1  13   4      209.49      238.51      9.12 o 
   0  13   4      450.26      448.05      8.86 o 
   1  13   4        1.87        3.77      2.03 o 
   2  13   4       17.96       18.67      2.81 o 
   3  13   4        1.32        1.56      2.14 o 
   4  13   4       53.99       57.77      4.55 o 
   5  13   4       68.45       74.47      6.30 o 
  -5  14   4        3.08       -2.63      3.18 o 
  -4  14   4       17.98       12.27      3.37 o 
  -3  14   4        4.19        0.79      5.56 o 
  -2  14   4       27.93       24.77      4.29 o 
  -1  14   4       80.22       75.21      4.65 o 
   0  14   4       50.38       43.82      3.63 o 
   1  14   4        0.07       -1.50      1.85 o 
   2  14   4       16.37       16.63      2.95 o 
   3  14   4        2.33        0.54      2.24 o 
   4  14   4       21.92       28.43      4.13 o 
  -4  15   4        0.39       -1.20      4.07 o 
  -3  15   4       50.94       52.88      8.95 o 
  -2  15   4      282.53      310.84     15.67 o 
  -1  15   4       19.70       15.71      3.27 o 
   0  15   4        0.18        1.79      2.27 o 
   1  15   4       21.45       14.59      2.88 o 
   2  15   4       11.72       10.14      2.78 o 
   3  15   4        5.21        4.03      2.69 o 
  -3  16   4       10.91       18.70      8.73 o 
  -2  16   4       32.93       26.19      9.29 o 
  -1  16   4       78.37       77.97      9.13 o 
   0  16   4       27.52       29.38      5.58 o 
   1  16   4        0.07        1.09      2.72 o 
   2  16   4        1.62       -3.26      3.39 o 
  -9   1   5        3.44        1.35      2.60 o 
  -8   1   5        0.83        2.35      2.26 o 
  -7   1   5        2.57        1.65      1.92 o 
  -6   1   5       27.20       23.66      2.42 o 
  -5   1   5        7.39        5.16      1.21 o 
  -4   1   5      104.72       96.97      2.16 o 
  -3   1   5       77.01       70.13      2.39 o 
  -2   1   5     1632.00     1624.72     11.63 o 
  -1   1   5     5186.39     4982.33     29.76 o 
   0   1   5     1805.69     1999.55     15.65 o 
   1   1   5     1049.90     1029.73      8.44 o 
   2   1   5      155.39      142.73      2.85 o 
   3   1   5        0.01       -0.07      0.71 o 
   4   1   5      356.32      351.23      4.95 o 
   5   1   5       57.77       56.59      2.78 o 
   6   1   5      106.67      103.20      5.22 o 
   7   1   5       15.10       17.52      2.77 o 
   8   1   5        5.94        7.19      2.74 o 
  -9   2   5       43.74       45.82      4.53 o 
  -8   2   5       41.20       37.16      3.44 o 
  -7   2   5        1.36        1.34      1.67 o 
  -6   2   5        3.85        3.87      1.67 o 
  -5   2   5       95.83      104.70      3.26 o 
  -4   2   5        1.96        5.07      1.09 o 
  -3   2   5      950.78      888.74      8.75 o 
  -2   2   5       28.87       31.69      1.70 o 
  -1   2   5       87.20      106.50      2.23 o 
   0   2   5       30.48       33.31      1.94 o 
   1   2   5     1413.05     1357.01     10.22 o 
   2   2   5       12.55       17.77      1.14 o 
   3   2   5      289.64      261.08      3.87 o 
   4   2   5      125.69      126.20      3.52 o 
   5   2   5        0.56       -0.23      1.14 o 
   6   2   5        0.40       -0.37      1.39 o 
   7   2   5       10.45        9.95      2.51 o 
   8   2   5        0.02        2.96      2.59 o 
  -9   3   5        5.45        4.51      2.65 o 
  -8   3   5       51.21       47.86      4.23 o 
  -7   3   5        8.37        7.63      2.39 o 
  -6   3   5        1.55        1.19      1.56 o 
  -5   3   5      116.22      110.60      3.49 o 
  -4   3   5      759.77      771.21      7.58 o 
  -3   3   5       33.99       29.69      1.73 o 
  -2   3   5     1187.61     1214.90     10.02 o 
  -1   3   5      788.20      804.27      6.95 o 
   0   3   5        3.03        1.12      0.64 o 
   1   3   5     4051.44     4049.50     21.26 o 
   2   3   5      327.20      318.00      4.60 o 
   3   3   5     1099.34     1120.13     10.08 o 
   4   3   5       35.63       31.65      2.23 o 
   5   3   5       13.87        9.87      1.58 o 
   6   3   5       11.77       15.76      2.08 o 
   7   3   5        0.54        2.01      1.85 o 
   8   3   5       11.53        6.16      2.85 o 
  -9   4   5        4.38        3.83      2.85 o 
  -8   4   5        3.20        1.77      2.25 o 
  -7   4   5       10.54       13.91      2.59 o 
  -6   4   5      123.44      130.08      4.67 o 
  -5   4   5       92.46       93.89      3.43 o 
  -4   4   5       70.10       73.11      2.49 o 
  -3   4   5       40.06       51.59      1.57 o 
  -2   4   5       45.01       48.03      1.52 o 
  -1   4   5      628.16      608.69      5.88 o 
   0   4   5      703.21      743.28      6.52 o 
   1   4   5     1219.63     1296.50     10.11 o 
   2   4   5      444.61      419.12      5.94 o 
   3   4   5       50.68       51.05      3.15 o 
   4   4   5        0.20        1.46      1.06 o 
   5   4   5       41.96       38.85      2.59 o 
   6   4   5        3.34        0.72      1.50 o 
   7   4   5       30.21       30.82      2.92 o 
   8   4   5       24.46       29.08      3.74 o 
  -9   5   5        0.91        0.66      3.01 o 
  -8   5   5        6.22        4.65      2.80 o 
  -7   5   5       24.06       33.08      4.23 o 
  -6   5   5        0.70        1.13      1.46 o 
  -5   5   5       18.43       19.63      2.03 o 
  -4   5   5       12.51        9.44      1.67 o 
  -3   5   5      109.14      106.36      2.29 o 
  -2   5   5      316.49      332.30      6.57 o 
  -1   5   5      344.85      353.41      4.12 o 
   0   5   5      255.77      322.36      3.87 o 
   1   5   5     1568.23     1656.28     13.13 o 
   2   5   5       10.65        6.18      1.13 o 
   3   5   5      525.61      521.98      8.07 o 
   4   5   5        0.74        1.23      1.15 o 
   5   5   5        0.50        0.89      1.31 o 
   6   5   5        0.99        2.49      1.58 o 
   7   5   5        0.98        0.77      1.84 o 
   8   5   5       12.40        9.87      3.23 o 
  -9   6   5        0.65       -2.02      4.75 o 
  -8   6   5       17.94       19.00      3.66 o 
  -7   6   5       63.90       73.15      4.91 o 
  -6   6   5       49.09       51.14      3.28 o 
  -5   6   5       18.48       17.61      2.31 o 
  -4   6   5      141.66      164.13      4.23 o 
  -3   6   5      188.08      173.62      3.73 o 
  -2   6   5        6.44        5.50      1.06 o 
  -1   6   5       20.52       13.73      1.42 o 
   0   6   5      654.90      658.29      6.07 o 
   1   6   5       14.30       19.08      1.52 o 
   2   6   5      453.92      451.30      6.11 o 
   3   6   5      367.08      369.92      5.85 o 
   4   6   5        0.14        0.87      1.18 o 
   5   6   5        0.78       -0.30      1.36 o 
   6   6   5        6.05        1.24      1.67 o 
   7   6   5       11.73        6.44      2.16 o 
   8   6   5        8.94        7.70      3.02 o 
  -8   7   5       23.76       17.13      3.73 o 
  -7   7   5        0.18        2.34      2.60 o 
  -6   7   5        7.55        7.90      1.99 o 
  -5   7   5       85.19       84.66      3.75 o 
  -4   7   5      172.93      166.53      5.45 o 
  -3   7   5       77.50       73.36      3.32 o 
  -2   7   5      320.56      359.10      5.19 o 
  -1   7   5     2421.00     2539.38     16.99 o 
   0   7   5      456.55      483.87      5.24 o 
   1   7   5       67.93       69.28      3.15 o 
   2   7   5       27.41       37.53      2.25 o 
   3   7   5        6.04        6.10      1.52 o 
   4   7   5        0.50       -0.27      1.20 o 
   5   7   5       80.49       77.06      4.04 o 
   6   7   5        4.35        4.01      1.82 o 
   7   7   5        0.02       -1.13      1.81 o 
  -8   8   5       49.63       42.00      6.79 o 
  -7   8   5        5.21       -1.30      2.21 o 
  -6   8   5      137.78      114.33      4.67 o 
  -5   8   5        7.44       10.28      1.91 o 
  -4   8   5        8.88        8.31      1.92 o 
  -3   8   5      430.33      433.84      8.74 o 
  -2   8   5       44.25       46.04      2.35 o 
  -1   8   5      114.10      108.53      2.85 o 
   0   8   5        9.46       10.52      1.59 o 
   1   8   5        2.63        1.32      1.18 o 
   2   8   5       27.72       31.58      2.17 o 
   3   8   5       10.90        7.15      1.52 o 
   4   8   5        6.37        6.38      1.62 o 
   5   8   5       19.49       13.91      2.12 o 
   6   8   5        0.02        0.06      1.79 o 
   7   8   5       22.99       18.53      2.85 o 
  -8   9   5        7.86        2.17      5.93 o 
  -7   9   5        0.56       -0.83      2.54 o 
  -6   9   5        4.72        5.04      2.12 o 
  -5   9   5       16.97       15.42      2.48 o 
  -4   9   5      110.18      111.95      4.26 o 
  -3   9   5      233.43      243.11      7.26 o 
  -2   9   5        0.27        3.64      1.26 o 
  -1   9   5       20.27       26.93      2.60 o 
   0   9   5       22.20       20.01      2.09 o 
   1   9   5       86.65       94.66      3.71 o 
   2   9   5        6.50        8.22      2.12 o 
   3   9   5       66.21       65.07      3.20 o 
   4   9   5       20.83       27.03      2.48 o 
   5   9   5        0.11        0.24      1.64 o 
   6   9   5       41.50       46.50      3.48 o 
   7   9   5       22.94       30.83      4.24 o 
  -7  10   5       27.73       32.55      4.42 o 
  -6  10   5        0.07        1.44      2.41 o 
  -5  10   5       10.50       18.12      3.18 o 
  -4  10   5      370.31      308.97      6.67 o 
  -3  10   5        1.09       -0.62      1.43 o 
  -2  10   5       10.52        7.86      1.73 o 
  -1  10   5       11.63       12.62      1.95 o 
   0  10   5       31.40       29.77      2.65 o 
   1  10   5        5.34        4.47      1.56 o 
   2  10   5       44.60       42.30      2.97 o 
   3  10   5        0.00       -0.75      1.54 o 
   4  10   5        1.39        1.02      1.62 o 
   5  10   5        0.97        2.00      1.88 o 
   6  10   5       16.78       17.88      2.83 o 
  -7  11   5        1.79        5.04      3.51 o 
  -6  11   5       23.25       18.80      4.15 o 
  -5  11   5        8.82        6.77      2.22 o 
  -4  11   5        2.95        1.60      1.84 o 
  -3  11   5       16.81       15.29      2.71 o 
  -2  11   5       25.42       19.86      2.96 o 
  -1  11   5        8.52        3.42      1.63 o 
   0  11   5        6.10        8.18      1.86 o 
   1  11   5       31.95       26.60      2.57 o 
   2  11   5      210.80      231.81      5.90 o 
   3  11   5       76.37       86.86      5.25 o 
   4  11   5       12.83        9.01      3.03 o 
   5  11   5        6.67        6.33      2.51 o 
   6  11   5        1.81        5.79      2.98 o 
  -6  12   5        1.57        6.09      3.09 o 
  -5  12   5       21.10       18.79      3.51 o 
  -4  12   5        0.03       -0.61      1.86 o 
  -3  12   5       79.91       65.81      3.85 o 
  -2  12   5      388.88      368.36      9.93 o 
  -1  12   5       17.58       15.75      2.25 o 
   0  12   5       28.96       34.84      2.94 o 
   1  12   5        2.46        2.56      1.70 o 
   2  12   5        9.50       11.43      2.35 o 
   3  12   5        0.68        0.98      1.95 o 
   4  12   5       12.05       11.84      3.21 o 
   5  12   5        0.00        1.85      2.38 o 
  -6  13   5        1.84       10.80      4.05 o 
  -5  13   5        8.51        4.71      3.10 o 
  -4  13   5        7.22        5.92      2.65 o 
  -3  13   5       42.99       28.76      3.78 o 
  -2  13   5        2.31       -0.19      2.35 o 
  -1  13   5       93.86      100.30      5.51 o 
   0  13   5      147.17      146.80      5.32 o 
   1  13   5        9.09        5.39      2.17 o 
   2  13   5        7.02        2.98      2.10 o 
   3  13   5        3.16        4.10      2.29 o 
   4  13   5       59.08       62.01      5.45 o 
   5  13   5        1.11        1.61      3.62 o 
  -5  14   5        2.42       -0.96      3.43 o 
  -4  14   5        4.72        2.67      4.03 o 
  -3  14   5       29.91       43.23      4.57 o 
  -2  14   5        2.95        4.57      2.83 o 
  -1  14   5        2.49        1.99      3.21 o 
   0  14   5       66.65       63.60      4.46 o 
   1  14   5        9.08        7.22      2.47 o 
   2  14   5       75.35       83.52      5.94 o 
   3  14   5       47.89       51.36      5.00 o 
   4  14   5       82.26      100.40      8.58 o 
  -4  15   5        0.05        0.87      6.52 o 
  -3  15   5        5.48        3.83      4.93 o 
  -2  15   5       47.29       42.08      8.53 o 
  -1  15   5       19.09       17.24      4.89 o 
   0  15   5       11.86        6.28      2.65 o 
   1  15   5       12.80       11.48      2.84 o 
   2  15   5       26.18       25.54      3.68 o 
   3  15   5       50.76       55.46      6.75 o 
  -2  16   5        4.45        7.05      5.17 o 
  -1  16   5        6.57        6.79      3.95 o 
   0  16   5       64.24       84.82      6.79 o 
   1  16   5       13.75       11.49      3.77 o 
  -9   0   6       21.75       27.23      4.88 o 
  -8   0   6       80.81       77.87      8.58 o 
  -7   0   6      226.80      211.75      8.24 o 
  -6   0   6      113.76      107.85      9.90 o 
  -5   0   6       15.55       22.86      3.10 o 
  -4   0   6       92.47       84.33      8.84 o 
  -3   0   6     1475.33     1622.68     15.46 o 
  -2   0   6      176.53      172.73      4.12 o 
  -1   0   6       35.05       44.53      3.03 o 
   0   0   6      152.51      149.10      4.44 o 
   1   0   6       49.73       44.76      3.01 o 
   2   0   6       97.79       94.99      3.57 o 
   3   0   6      236.32      225.54      4.87 o 
   4   0   6        0.06       -0.82      1.24 o 
   5   0   6      420.62      464.79     12.08 o 
   6   0   6       15.38        7.14      3.12 o 
   7   0   6        4.77        6.03      3.26 o 
   8   0   6        7.40        6.98      4.15 o 
  -9   1   6        3.54        1.31      2.46 o 
  -8   1   6       11.16        8.23      2.26 o 
  -7   1   6       25.11       26.80      2.88 o 
  -6   1   6        0.01       -0.18      1.40 o 
  -5   1   6       69.85       68.92      3.51 o 
  -4   1   6       42.32       36.94      2.23 o 
  -3   1   6     1062.03     1083.16      9.44 o 
  -2   1   6      201.64      250.76      3.28 o 
  -1   1   6       43.54       46.09      1.77 o 
   0   1   6       25.56       44.08      1.92 o 
   1   1   6      191.73      231.57      4.05 o 
   2   1   6       16.23       17.74      1.74 o 
   3   1   6       19.43       21.74      1.98 o 
   4   1   6       32.08       29.47      2.05 o 
   5   1   6       11.55       12.98      2.06 o 
   6   1   6        0.96        1.03      1.74 o 
   7   1   6        1.76        2.81      2.17 o 
   8   1   6        5.93        6.12      3.05 o 
  -9   2   6        8.79        5.87      2.77 o 
  -8   2   6        1.06       -1.33      2.69 o 
  -7   2   6       22.31       19.64      2.58 o 
  -6   2   6       43.79       49.16      4.05 o 
  -5   2   6       14.17        8.59      1.91 o 
  -4   2   6       30.88       34.06      2.67 o 
  -3   2   6      407.99      426.14      8.30 o 
  -2   2   6      213.39      229.53      3.23 o 
  -1   2   6     2244.48     2411.62     21.27 o 
   0   2   6      237.53      210.06      3.30 o 
   1   2   6       22.80       30.11      1.85 o 
   2   2   6       74.07       70.40      2.11 o 
   3   2   6      212.22      214.74      4.15 o 
   4   2   6        0.02        0.05      0.98 o 
   5   2   6       26.30       31.46      2.48 o 
   6   2   6       79.59       89.49      4.82 o 
   7   2   6       73.26       91.60      6.94 o 
   8   2   6       10.76       10.29      3.73 o 
  -9   3   6        3.65        3.93      2.84 o 
  -8   3   6        0.32        1.99      2.11 o 
  -7   3   6       18.23       19.23      3.51 o 
  -6   3   6       97.35       92.78      4.72 o 
  -5   3   6        1.51       -0.12      1.07 o 
  -4   3   6      100.49      102.16      2.87 o 
  -3   3   6      149.69      143.84      3.33 o 
  -2   3   6        5.89        8.02      1.17 o 
  -1   3   6       55.35       64.67      2.71 o 
   0   3   6        2.09        1.72      0.75 o 
   1   3   6      435.65      492.10      5.05 o 
   2   3   6      696.89      757.96      7.80 o 
   3   3   6       53.64       56.13      2.53 o 
   4   3   6       27.06       19.91      2.35 o 
   5   3   6        2.82        1.38      1.30 o 
   6   3   6        4.08        1.53      1.58 o 
   7   3   6        2.71        5.26      2.32 o 
   8   3   6        0.11        3.24      3.61 o 
  -9   4   6        1.51        1.43      3.89 o 
  -8   4   6        6.87        7.41      2.63 o 
  -7   4   6       33.36       35.30      4.28 o 
  -6   4   6        3.62        4.85      2.04 o 
  -5   4   6      408.66      407.58      7.35 o 
  -4   4   6      324.23      316.20      7.31 o 
  -3   4   6       85.26      104.55      3.03 o 
  -2   4   6      123.18      104.09      2.19 o 
  -1   4   6      117.63      123.92      2.57 o 
   0   4   6      939.11      967.93     10.57 o 
   1   4   6      520.75      562.30      5.44 o 
   2   4   6       39.57       44.15      2.24 o 
   3   4   6      183.37      218.56      4.43 o 
   4   4   6        1.70        0.97      1.12 o 
   5   4   6       13.24        9.38      1.78 o 
   6   4   6       55.97       59.15      3.45 o 
   7   4   6       45.52       51.72      3.93 o 
   8   4   6       18.24       21.32      6.16 o 
  -9   5   6        0.26        0.11      3.58 o 
  -8   5   6        3.79        4.04      2.46 o 
  -7   5   6       16.35       13.34      2.76 o 
  -6   5   6      178.94      182.23      6.29 o 
  -5   5   6        5.05        6.36      1.63 o 
  -4   5   6      400.91      383.52      6.24 o 
  -3   5   6      226.82      228.18      4.55 o 
  -2   5   6        7.82        7.52      0.89 o 
  -1   5   6        1.02        0.34      0.66 o 
   0   5   6      180.29      168.20      3.02 o 
   1   5   6      154.28      174.78      4.85 o 
   2   5   6      412.85      428.96      5.99 o 
   3   5   6       25.22       27.65      2.05 o 
   4   5   6       19.17       23.82      2.57 o 
   5   5   6        7.96        7.40      1.70 o 
   6   5   6        0.60       -0.82      1.65 o 
   7   5   6        1.76        1.50      1.93 o 
   8   5   6        3.20       -2.06      4.41 o 
  -9   6   6        0.77       -6.72      7.97 o 
  -8   6   6      132.07      135.26      6.85 o 
  -7   6   6       31.39       35.50      3.89 o 
  -6   6   6       31.95       29.35      3.88 o 
  -5   6   6        2.99       -0.87      1.25 o 
  -4   6   6       56.65       58.99      3.01 o 
  -3   6   6        8.66        7.36      1.48 o 
  -2   6   6      518.28      478.84      5.87 o 
  -1   6   6        8.05       14.46      1.53 o 
   0   6   6        1.12        0.63      0.76 o 
   1   6   6        4.08        2.99      1.02 o 
   2   6   6      214.34      222.17      4.42 o 
   3   6   6        0.23        1.13      1.18 o 
   4   6   6        9.34       12.55      1.77 o 
   5   6   6      328.56      328.45      7.02 o 
   6   6   6        6.36        2.69      1.84 o 
   7   6   6       18.09       20.45      2.78 o 
  -8   7   6       24.19       25.18      5.11 o 
  -7   7   6       13.41        9.66      2.82 o 
  -6   7   6       21.40       24.91      2.65 o 
  -5   7   6       28.03       22.80      2.42 o 
  -4   7   6        5.45        6.91      1.68 o 
  -3   7   6       12.47        9.01      1.67 o 
  -2   7   6       80.28       69.32      2.60 o 
  -1   7   6      207.02      220.63      3.76 o 
   0   7   6        0.42        0.27      1.10 o 
   1   7   6        4.63        5.98      1.23 o 
   2   7   6        2.20        0.82      1.16 o 
   3   7   6       26.96       22.58      2.05 o 
   4   7   6       36.90       32.85      2.55 o 
   5   7   6       11.85       10.26      1.97 o 
   6   7   6        4.66        3.25      1.74 o 
   7   7   6        1.70        4.23      2.33 o 
  -8   8   6        7.79        8.16      3.53 o 
  -7   8   6       15.82       12.68      3.20 o 
  -6   8   6      207.98      181.68      5.70 o 
  -5   8   6       32.54       31.97      2.88 o 
  -4   8   6        7.15        6.64      1.86 o 
  -3   8   6        1.16        0.39      1.42 o 
  -2   8   6      468.82      470.34      7.16 o 
  -1   8   6        0.01        1.47      1.05 o 
   0   8   6      224.09      203.99      4.69 o 
   1   8   6       28.64       37.80      2.64 o 
   2   8   6      192.71      188.57      4.86 o 
   3   8   6       60.86       43.37      2.68 o 
   4   8   6       31.76       29.65      2.53 o 
   5   8   6        0.01       -0.20      1.65 o 
   6   8   6       12.28       14.20      2.47 o 
   7   8   6        1.46        2.80      2.38 o 
  -8   9   6        2.82        1.86      6.31 o 
  -7   9   6        0.11        0.78      2.64 o 
  -6   9   6        5.60        5.49      2.30 o 
  -5   9   6        3.17       -0.55      1.75 o 
  -4   9   6       45.46       38.01      3.51 o 
  -3   9   6      329.55      360.90      6.79 o 
  -2   9   6        0.52        1.23      1.34 o 
  -1   9   6       81.68       87.41      3.52 o 
   0   9   6      749.50      733.11      9.43 o 
   1   9   6        8.10       10.16      1.83 o 
   2   9   6        0.41       -0.09      1.42 o 
   3   9   6        1.11        0.98      1.56 o 
   4   9   6        3.16        1.91      1.60 o 
   5   9   6        0.23       -1.12      1.58 o 
   6   9   6        0.97       -1.55      1.91 o 
  -7  10   6        0.51        0.31      3.16 o 
  -6  10   6        5.87        7.85      2.46 o 
  -5  10   6      136.98      126.74      5.01 o 
  -4  10   6       38.21       26.16      2.72 o 
  -3  10   6       30.92       22.52      2.77 o 
  -2  10   6      194.58      192.20      6.27 o 
  -1  10   6      134.56      125.42      7.87 o 
   0  10   6       66.32       65.77      3.46 o 
   1  10   6        2.45        0.27      1.45 o 
   2  10   6        0.70       -0.31      1.37 o 
   3  10   6        2.94        3.93      1.73 o 
   4  10   6       19.11       12.79      2.34 o 
   5  10   6        5.67        3.15      2.14 o 
   6  10   6        2.18        0.10      2.76 o 
  -7  11   6        3.62        4.17      4.86 o 
  -6  11   6        0.16       -1.35      2.42 o 
  -5  11   6      162.17      155.97      6.49 o 
  -4  11   6       13.65       16.94      3.04 o 
  -3  11   6        1.11        2.65      1.83 o 
  -2  11   6        7.95       11.62      2.74 o 
  -1  11   6       22.17       22.27      2.74 o 
   0  11   6        0.00        0.04      1.56 o 
   1  11   6       31.30       25.54      2.68 o 
   2  11   6      259.56      240.74      6.15 o 
   3  11   6       39.58       33.92      3.08 o 
   4  11   6       13.89       17.48      2.69 o 
   5  11   6        0.00        0.74      2.45 o 
  -6  12   6        0.43       -3.43      2.92 o 
  -5  12   6       13.10        6.21      2.44 o 
  -4  12   6       41.38       37.40      3.37 o 
  -3  12   6       39.60       40.10      4.22 o 
  -2  12   6       41.20       33.01      3.69 o 
  -1  12   6        1.48       -1.54      2.25 o 
   0  12   6        5.45        5.88      1.99 o 
   1  12   6       94.95       97.24      4.54 o 
   2  12   6       70.87       75.69      4.36 o 
   3  12   6       23.27       29.65      4.46 o 
   4  12   6       46.47       50.02      4.36 o 
   5  12   6        7.72        3.20      2.98 o 
  -5  13   6       30.89       27.19      4.14 o 
  -4  13   6       81.66       75.79      5.50 o 
  -3  13   6        2.86        2.45      2.95 o 
  -2  13   6        2.43        3.10      2.69 o 
  -1  13   6        1.95       -1.87      2.40 o 
   0  13   6       24.95       23.79      3.79 o 
   1  13   6       37.94       45.89      3.75 o 
   2  13   6       43.27       58.91      4.42 o 
   3  13   6        0.01       -2.21      2.18 o 
   4  13   6      141.95      152.81      7.53 o 
  -5  14   6        4.86       -1.48      7.05 o 
  -4  14   6        0.86       -1.95      3.35 o 
  -3  14   6        4.02        4.54      2.96 o 
  -2  14   6       14.62       15.70      3.40 o 
  -1  14   6        5.09        4.92      2.89 o 
   0  14   6        4.81        5.72      2.72 o 
   1  14   6        1.69       -0.41      2.19 o 
   2  14   6        0.83       -0.44      2.28 o 
   3  14   6      113.50       99.23      6.48 o 
  -3  15   6       62.96       69.53      8.91 o 
  -2  15   6       46.70       47.93      5.45 o 
  -1  15   6        0.23        0.55      3.10 o 
   0  15   6        0.09       -2.23      2.72 o 
   1  15   6        4.02        8.33      3.13 o 
   2  15   6        0.40       -0.81      3.02 o 
  -9   1   7       42.69       40.51      6.63 o 
  -8   1   7       59.70       68.30      4.50 o 
  -7   1   7       36.66       35.49      3.20 o 
  -6   1   7        0.04       -2.02      1.35 o 
  -5   1   7       29.33       27.30      2.47 o 
  -4   1   7       83.56       81.12      3.42 o 
  -3   1   7      227.21      239.80      5.06 o 
  -2   1   7      867.86     1011.28      8.18 o 
  -1   1   7      358.09      464.29      5.15 o 
   0   1   7      635.38      698.07      6.66 o 
   1   1   7      636.74      640.57      6.16 o 
   2   1   7      185.43      183.56      3.33 o 
   3   1   7       19.07       18.41      1.74 o 
   4   1   7       18.92       20.64      2.02 o 
   5   1   7        6.23        3.70      1.73 o 
   6   1   7       25.23       27.03      3.16 o 
   7   1   7       11.25       12.28      2.91 o 
   8   1   7       25.03       32.61     10.21 o 
  -9   2   7       40.67       48.45      4.83 o 
  -8   2   7        9.06        9.26      3.09 o 
  -7   2   7       24.18       24.78      3.17 o 
  -6   2   7      326.70      334.43      7.04 o 
  -5   2   7      232.27      224.75      5.40 o 
  -4   2   7       35.88       46.75      3.44 o 
  -3   2   7       11.18        4.85      1.18 o 
  -2   2   7      337.68      378.99      4.48 o 
  -1   2   7      440.86      525.72      5.22 o 
   0   2   7      110.87      116.75      2.95 o 
   1   2   7       56.46       37.99      1.74 o 
   2   2   7       26.24       12.54      1.38 o 
   3   2   7      269.59      284.57      5.33 o 
   4   2   7       52.63       49.71      2.69 o 
   5   2   7       39.63       42.34      3.42 o 
   6   2   7       86.34       93.51      5.58 o 
   7   2   7        1.72        3.17      2.71 o 
   8   2   7        0.42        0.52      6.00 o 
  -9   3   7        0.78        1.23      2.66 o 
  -8   3   7        0.03        2.14      2.30 o 
  -7   3   7        1.27       -1.22      1.88 o 
  -6   3   7       92.08      102.04      5.11 o 
  -5   3   7      217.80      212.03      6.71 o 
  -4   3   7       87.54      104.13      3.31 o 
  -3   3   7      124.70      133.07      3.63 o 
  -2   3   7       23.99       14.41      1.32 o 
  -1   3   7       23.37       15.48      1.79 o 
   0   3   7        1.02        0.12      0.76 o 
   1   3   7       98.44      122.02      2.83 o 
   2   3   7      145.20      178.36      3.82 o 
   3   3   7      151.56      138.99      3.72 o 
   4   3   7        0.02       -0.70      1.16 o 
   5   3   7       44.70       36.57      2.73 o 
   6   3   7      128.61      134.14      6.59 o 
   7   3   7        5.18        3.98      2.67 o 
  -9   4   7        0.55        1.92      4.40 o 
  -8   4   7        0.24        1.17      2.39 o 
  -7   4   7        5.68        3.09      2.11 o 
  -6   4   7       29.13       34.75      3.49 o 
  -5   4   7        5.31        5.86      1.97 o 
  -4   4   7      359.72      342.34      5.79 o 
  -3   4   7       20.18       19.90      1.81 o 
  -2   4   7       40.31       45.94      1.70 o 
  -1   4   7      300.80      321.06      4.41 o 
   0   4   7       19.49       18.76      1.36 o 
   1   4   7      460.78      477.47      6.07 o 
   2   4   7        8.85        5.65      1.28 o 
   3   4   7        5.15        2.73      1.22 o 
   4   4   7       39.85       40.77      2.61 o 
   5   4   7      122.35      128.80      4.52 o 
   6   4   7       10.47        9.51      2.12 o 
   7   4   7       90.49       91.43      5.57 o 
  -9   5   7        1.45       -5.06      3.38 o 
  -8   5   7        5.38        7.32      2.86 o 
  -7   5   7       25.57       25.29      3.68 o 
  -6   5   7      158.22      150.57      6.09 o 
  -5   5   7        8.74       11.98      2.69 o 
  -4   5   7      207.84      210.01      4.77 o 
  -3   5   7      121.11      112.91      3.47 o 
  -2   5   7      146.65      151.25      4.04 o 
  -1   5   7      282.26      261.21      5.31 o 
   0   5   7       91.96       94.68      2.46 o 
   1   5   7        0.53        1.26      1.01 o 
   2   5   7        2.29        1.79      1.31 o 
   3   5   7       33.79       36.82      2.49 o 
   4   5   7      252.24      245.80      5.36 o 
   5   5   7        7.68        7.69      1.81 o 
   6   5   7       13.74        9.20      2.16 o 
   7   5   7       77.55       80.33      5.47 o 
  -8   6   7       13.14        9.81      3.17 o 
  -7   6   7       20.13       16.65      3.53 o 
  -6   6   7        0.82       -1.41      2.14 o 
  -5   6   7        0.94       -0.66      1.27 o 
  -4   6   7        4.79        4.74      1.58 o 
  -3   6   7        9.94        8.27      1.73 o 
  -2   6   7      516.48      515.43     10.37 o 
  -1   6   7      104.48       99.04      2.84 o 
   0   6   7        6.84       10.82      1.58 o 
   1   6   7      100.36      118.90      3.51 o 
   2   6   7       32.69       31.38      2.24 o 
   3   6   7       44.13       33.14      2.47 o 
   4   6   7       63.01       65.64      3.38 o 
   5   6   7      113.44       93.80      4.14 o 
   6   6   7       11.80       12.41      2.22 o 
   7   6   7       18.46       17.54      3.19 o 
  -8   7   7       15.50       15.11      3.44 o 
  -7   7   7        0.02        0.32      2.32 o 
  -6   7   7        3.32       -0.10      2.13 o 
  -5   7   7        0.03        0.78      1.45 o 
  -4   7   7      110.41      102.40      3.96 o 
  -3   7   7       13.37        8.01      1.72 o 
  -2   7   7     1166.04     1109.17     11.54 o 
  -1   7   7      438.60      450.76      8.54 o 
   0   7   7      381.03      386.29      7.18 o 
   1   7   7      138.70      134.16      4.14 o 
   2   7   7       10.33        5.61      1.45 o 
   3   7   7       10.93        7.97      1.63 o 
   4   7   7        0.12        0.09      1.44 o 
   5   7   7       36.03       38.33      3.03 o 
   6   7   7        5.37       10.92      2.24 o 
   7   7   7        0.65       -1.96      2.36 o 
  -8   8   7        1.63        2.61      3.95 o 
  -7   8   7        1.97        1.45      2.85 o 
  -6   8   7       20.16       19.52      3.30 o 
  -5   8   7        0.17       -1.51      1.52 o 
  -4   8   7       45.05       48.34      3.34 o 
  -3   8   7      160.76      145.56      4.43 o 
  -2   8   7      106.07      102.65      4.63 o 
  -1   8   7        0.00        2.08      1.56 o 
   0   8   7      174.41      157.64      4.33 o 
   1   8   7      170.31      186.01      4.92 o 
   2   8   7        1.80        0.15      1.46 o 
   3   8   7      405.13      358.42      8.62 o 
   4   8   7        3.36        3.99      1.75 o 
   5   8   7        5.45        3.73      1.82 o 
   6   8   7        0.00       -0.81      1.93 o 
  -7   9   7        8.25       13.44      3.26 o 
  -6   9   7        0.27       -2.31      2.15 o 
  -5   9   7        1.78        2.54      2.03 o 
  -4   9   7       26.58       23.26      3.38 o 
  -3   9   7       94.53      106.13      4.19 o 
  -2   9   7        4.11        6.84      2.30 o 
  -1   9   7       71.40       76.63      5.77 o 
   0   9   7      931.20      938.27     12.80 o 
   1   9   7      362.52      376.33      7.05 o 
   2   9   7       16.60       14.53      2.17 o 
   3   9   7       10.47        4.02      1.79 o 
   4   9   7        0.32       -0.87      1.70 o 
   5   9   7        8.80        8.72      2.32 o 
   6   9   7        9.12        5.27      2.51 o 
  -7  10   7        9.69       -2.43      3.02 o 
  -6  10   7        0.16       -1.33      2.12 o 
  -5  10   7        4.52        2.89      1.98 o 
  -4  10   7       37.94       29.88      2.90 o 
  -3  10   7        1.26        1.08      2.00 o 
  -2  10   7        7.97        8.21      2.44 o 
  -1  10   7      110.80       88.54      4.94 o 
   0  10   7       60.12       63.02      3.59 o 
   1  10   7      210.35      184.43      5.38 o 
   2  10   7      121.53      126.55      4.90 o 
   3  10   7       32.78       36.07      4.64 o 
   4  10   7        2.07        0.67      1.89 o 
   5  10   7        0.55        3.01      2.26 o 
   6  10   7        1.48       -4.68      3.12 o 
  -7  11   7        7.93       -2.36      6.21 o 
  -6  11   7       58.49       60.79      6.24 o 
  -5  11   7       31.89       25.52      4.85 o 
  -4  11   7        2.79        2.70      2.10 o 
  -3  11   7       36.04       41.23      6.61 o 
  -2  11   7       17.86       15.63      2.86 o 
  -1  11   7        4.81        4.97      2.41 o 
   0  11   7       31.70       31.23      2.93 o 
   1  11   7      134.69      129.17      5.52 o 
   2  11   7      433.55      439.83      8.45 o 
   3  11   7       22.30       25.75      2.91 o 
   4  11   7       15.20       16.59      2.86 o 
   5  11   7        0.84        0.71      2.56 o 
  -6  12   7       22.51       27.56      4.26 o 
  -5  12   7        5.18        3.56      2.42 o 
  -4  12   7        4.76        5.10      2.92 o 
  -3  12   7       16.78       23.64      3.61 o 
  -2  12   7       23.31       26.60      3.61 o 
  -1  12   7       27.38       22.45      3.52 o 
   0  12   7       27.36       33.73      3.52 o 
   1  12   7      125.79      126.90      6.52 o 
   2  12   7       12.66       12.59      2.72 o 
   3  12   7        3.60        3.44      2.14 o 
   4  12   7        8.97        6.79      2.72 o 
  -5  13   7        0.23       -0.21      2.73 o 
  -4  13   7        6.56        5.86      3.13 o 
  -3  13   7        4.13        1.40      2.84 o 
  -2  13   7        9.44        8.17      2.94 o 
  -1  13   7       34.72       35.94      4.15 o 
   0  13   7        5.00        5.25      2.82 o 
   1  13   7       27.77       25.38      2.99 o 
   2  13   7        1.64        0.81      2.27 o 
   3  13   7       11.95       10.94      2.86 o 
   4  13   7      158.18      167.93     10.41 o 
  -4  14   7        0.26       -4.93      3.29 o 
  -3  14   7       18.08       14.20      4.20 o 
  -2  14   7       14.78       15.07      3.75 o 
  -1  14   7        0.74        0.93      2.78 o 
   0  14   7        9.99        0.77      2.87 o 
   1  14   7       30.33       26.26      4.51 o 
   2  14   7       13.38       12.18      3.66 o 
   3  14   7       14.10        8.31      4.18 o 
  -3  15   7       20.59       17.92      4.61 o 
  -2  15   7        1.25       -0.27      3.76 o 
  -1  15   7        2.72       10.59      4.64 o 
   0  15   7        8.44        2.61      5.97 o 
   1  15   7        0.46       -3.26      3.20 o 
  -9   0   8      106.19      119.23     11.54 o 
  -8   0   8      303.44      321.28     11.50 o 
  -7   0   8       39.19       45.59      5.26 o 
  -6   0   8       23.78       22.05      3.67 o 
  -5   0   8       12.84       16.98      4.39 o 
  -4   0   8      207.24      231.58      7.67 o 
  -3   0   8      315.91      354.20      9.04 o 
  -2   0   8       58.49       67.91      4.19 o 
  -1   0   8        2.04       10.29      2.14 o 
   0   0   8       90.15       85.56      3.22 o 
   1   0   8      190.06      188.74      4.57 o 
   2   0   8      161.59      140.31      4.18 o 
   3   0   8      238.54      230.95      7.86 o 
   4   0   8     2063.11     2123.01     28.76 o 
   5   0   8       30.59       29.30      4.32 o 
   6   0   8        2.15        1.80      2.99 o 
   7   0   8        2.70        1.48      3.54 o 
  -9   1   8       23.77       25.23      3.96 o 
  -8   1   8       22.16       24.87      3.49 o 
  -7   1   8      115.87      126.73      5.45 o 
  -6   1   8       13.88       11.45      2.53 o 
  -5   1   8        1.86        1.45      1.40 o 
  -4   1   8        4.08        6.23      1.64 o 
  -3   1   8      118.01      157.94      4.99 o 
  -2   1   8      688.22      717.41      6.97 o 
  -1   1   8     1560.52     1656.16     11.90 o 
   0   1   8      844.62      906.30      8.09 o 
   1   1   8      417.68      399.17      5.03 o 
   2   1   8       39.14       42.39      2.16 o 
   3   1   8      386.39      385.85      5.97 o 
   4   1   8       23.06       28.41      2.79 o 
   5   1   8       73.62       82.60      6.89 o 
   6   1   8       33.92       44.80      3.89 o 
   7   1   8        2.74        3.77      2.49 o 
  -9   2   8        3.09        7.45      3.66 o 
  -8   2   8        0.24        1.82      2.63 o 
  -7   2   8       78.81       85.21      5.28 o 
  -6   2   8      271.21      273.64      7.46 o 
  -5   2   8       28.61       28.23      2.72 o 
  -4   2   8        2.67        1.94      1.60 o 
  -3   2   8      330.42      338.53      6.45 o 
  -2   2   8      390.94      394.46      5.73 o 
  -1   2   8       66.46       74.00      2.21 o 
   0   2   8        4.85        9.26      1.81 o 
   1   2   8       29.38       42.25      2.10 o 
   2   2   8      241.90      227.98      4.43 o 
   3   2   8       13.05       13.47      1.72 o 
   4   2   8      167.97      176.24      5.80 o 
   5   2   8        7.34        8.72      2.44 o 
   6   2   8      134.52      146.47      6.82 o 
   7   2   8        0.12       -1.53      2.23 o 
  -9   3   8        5.06        8.84      4.30 o 
  -8   3   8       16.44       11.29      3.10 o 
  -7   3   8       10.34        7.15      3.97 o 
  -6   3   8      179.43      181.82      6.62 o 
  -5   3   8       56.91       52.13      3.85 o 
  -4   3   8      541.20      578.35      8.74 o 
  -3   3   8      392.99      381.57      5.91 o 
  -2   3   8        0.61        0.28      0.98 o 
  -1   3   8       92.90      105.25      2.57 o 
   0   3   8       76.16       76.43      2.82 o 
   1   3   8      245.11      259.20      4.55 o 
   2   3   8       94.61       93.86      3.20 o 
   3   3   8       21.74       24.11      2.02 o 
   4   3   8      135.00      134.13      4.24 o 
   5   3   8      112.39      110.87      5.17 o 
   6   3   8       10.51        8.26      2.68 o 
   7   3   8       29.65       33.04      4.26 o 
  -9   4   8        0.79       -2.10      3.96 o 
  -8   4   8        0.80        2.15      2.40 o 
  -7   4   8        0.26        1.55      2.22 o 
  -6   4   8       35.86       39.41      3.69 o 
  -5   4   8       48.14       48.04      5.83 o 
  -4   4   8      475.85      466.52      8.96 o 
  -3   4   8      229.71      222.79      8.41 o 
  -2   4   8       24.52       23.69      1.76 o 
  -1   4   8       72.65       87.13      2.40 o 
   0   4   8      678.30      637.19      7.81 o 
   1   4   8      152.75      166.60      3.77 o 
   2   4   8       11.27       13.37      1.63 o 
   3   4   8      104.74      106.23      3.87 o 
   4   4   8       26.14       27.01      2.38 o 
   5   4   8       44.76       54.47      3.32 o 
   6   4   8       48.18       45.40      4.72 o 
   7   4   8        0.40        1.87      3.18 o 
  -8   5   8       10.57        9.67      3.10 o 
  -7   5   8        2.59        1.71      2.43 o 
  -6   5   8        2.41        0.36      2.01 o 
  -5   5   8       49.54       56.40      4.16 o 
  -4   5   8      541.50      556.56      8.83 o 
  -3   5   8      818.57      814.47      9.48 o 
  -2   5   8        9.16        3.30      1.32 o 
  -1   5   8      142.42      140.10      3.63 o 
   0   5   8       51.26       48.11      2.31 o 
   1   5   8       12.89       12.70      1.58 o 
   2   5   8      165.37      161.90      4.14 o 
   3   5   8       36.13       38.69      2.62 o 
   4   5   8       99.65       98.34      4.17 o 
   5   5   8        9.71        9.09      2.00 o 
   6   5   8        0.02       -1.11      1.93 o 
   7   5   8        5.48       -1.77      6.31 o 
  -8   6   8       26.23       31.68      4.12 o 
  -7   6   8        3.89        8.60      3.16 o 
  -6   6   8       37.46       37.43      4.92 o 
  -5   6   8       51.76       46.07      3.95 o 
  -4   6   8       33.93       35.95      2.70 o 
  -3   6   8      136.77      136.41      4.45 o 
  -2   6   8      178.81      168.10      6.53 o 
  -1   6   8       70.62       61.15      3.82 o 
   0   6   8       46.04       41.64      2.61 o 
   1   6   8        0.52        1.47      1.16 o 
   2   6   8       11.30       10.93      1.70 o 
   3   6   8       11.70        9.41      1.73 o 
   4   6   8        4.54        2.79      1.55 o 
   5   6   8       86.59       73.91      3.90 o 
   6   6   8        9.72        8.52      2.26 o 
  -8   7   8       27.77       23.56      5.19 o 
  -7   7   8        0.01        1.81      3.10 o 
  -6   7   8        4.19        8.07      2.63 o 
  -5   7   8        4.58        6.87      2.57 o 
  -4   7   8       85.99       96.29      3.99 o 
  -3   7   8       43.49       42.29      2.86 o 
  -2   7   8      561.18      580.63      9.00 o 
  -1   7   8      845.90      845.31     12.67 o 
   0   7   8        0.92        2.57      1.35 o 
   1   7   8        0.02       -0.10      1.37 o 
   2   7   8      219.48      210.49      5.37 o 
   3   7   8       10.76        8.80      1.86 o 
   4   7   8        0.62       -0.51      1.51 o 
   5   7   8        6.51        4.96      1.95 o 
   6   7   8        2.17        0.55      1.94 o 
  -8   8   8        0.12        4.70      4.18 o 
  -7   8   8        2.02        0.93      2.67 o 
  -6   8   8        0.33        0.70      2.30 o 
  -5   8   8       17.51       17.27      3.28 o 
  -4   8   8       41.07       46.93      3.19 o 
  -3   8   8      143.98      157.19      4.73 o 
  -2   8   8      409.46      407.46      8.82 o 
  -1   8   8       19.39       12.89      2.50 o 
   0   8   8        0.09        2.03      1.55 o 
   1   8   8       18.46       24.60      3.33 o 
   2   8   8       14.08       12.56      2.03 o 
   3   8   8      205.24      187.36      5.75 o 
   4   8   8        2.50        1.80      1.94 o 
   5   8   8        0.10        2.42      2.12 o 
   6   8   8        7.02        0.92      3.06 o 
  -7   9   8        1.17       -0.91      2.68 o 
  -6   9   8        6.24        1.04      2.63 o 
  -5   9   8        2.60       -0.57      1.95 o 
  -4   9   8       29.49       25.41      2.88 o 
  -3   9   8       24.87       20.60      3.14 o 
  -2   9   8        4.93        3.84      2.20 o 
  -1   9   8       97.28      108.95      7.70 o 
   0   9   8     1023.12     1025.08     14.05 o 
   1   9   8      526.02      532.38     11.36 o 
   2   9   8       27.04       18.19      2.48 o 
   3   9   8       53.56       60.38      3.95 o 
   4   9   8       15.93       14.14      2.47 o 
   5   9   8        0.04       -0.02      1.88 o 
   6   9   8        0.14       -4.19      3.85 o 
  -7  10   8        5.86        1.20      3.90 o 
  -6  10   8        1.30        0.16      2.74 o 
  -5  10   8       10.20       12.98      2.58 o 
  -4  10   8        7.76       10.31      2.28 o 
  -3  10   8        0.89        0.53      2.33 o 
  -2  10   8       31.64       29.72      3.54 o 
  -1  10   8       61.93       68.44      4.74 o 
   0  10   8       99.89      111.70      5.66 o 
   1  10   8      443.55      437.87      8.14 o 
   2  10   8       42.32       59.88      3.85 o 
   3  10   8       34.03       38.02      4.81 o 
   4  10   8       36.37       37.44      3.50 o 
   5  10   8       10.67        7.74      2.87 o 
  -6  11   8       30.63       26.91      4.38 o 
  -5  11   8       27.10       36.64      3.55 o 
  -4  11   8        5.93        1.88      2.65 o 
  -3  11   8        7.22        5.20      2.58 o 
  -2  11   8       22.47       22.29      3.47 o 
  -1  11   8       27.19       25.30      3.58 o 
   0  11   8        2.33        0.91      2.39 o 
   1  11   8        4.45        5.44      2.07 o 
   2  11   8      271.48      306.07      7.26 o 
   3  11   8      105.56       96.51      4.95 o 
   4  11   8        0.61       -1.06      2.12 o 
  -6  12   8        0.10        1.42      3.08 o 
  -5  12   8        0.47        0.18      2.64 o 
  -4  12   8        0.04       -2.77      2.73 o 
  -3  12   8       13.03       14.31      3.35 o 
  -2  12   8        0.16        0.01      2.55 o 
  -1  12   8      191.60      195.60      7.64 o 
   0  12   8       59.85       58.18      4.88 o 
   1  12   8      107.54      115.41      5.11 o 
   2  12   8       75.18       70.62      4.50 o 
   3  12   8       13.62       17.94      2.99 o 
   4  12   8       50.89       44.61      5.51 o 
  -5  13   8        0.53        1.24      3.48 o 
  -4  13   8        0.02       -1.41      2.86 o 
  -3  13   8       13.88        7.50      3.38 o 
  -2  13   8       15.41        7.15      3.16 o 
  -1  13   8       96.53       96.64      6.19 o 
   0  13   8       11.32       15.14      4.15 o 
   1  13   8        2.50        3.68      2.40 o 
   2  13   8       12.57       10.97      2.79 o 
   3  13   8        9.07        2.45      3.20 o 
  -4  14   8        2.07        1.72      3.99 o 
  -3  14   8       75.08       95.00      6.60 o 
  -2  14   8       32.16       29.03      4.34 o 
  -1  14   8        0.22       -0.39      2.97 o 
   0  14   8       38.54       40.75      9.41 o 
   1  14   8        0.11        0.18      3.73 o 
   2  14   8        0.10        0.66      3.11 o 
  -1  15   8        7.97       13.05      6.77 o 
  -9   1   9       92.26       56.97      8.91 o 
  -8   1   9       43.16       34.90      4.24 o 
  -7   1   9      225.39      226.95      7.63 o 
  -6   1   9        6.34        6.26      1.97 o 
  -5   1   9       72.93       72.45      3.89 o 
  -4   1   9        2.46        0.32      1.53 o 
  -3   1   9      356.13      388.02      7.06 o 
  -2   1   9        1.66        1.08      1.19 o 
  -1   1   9       10.69        9.47      1.21 o 
   0   1   9      115.50      102.20      3.08 o 
   1   1   9      206.57      191.96      3.71 o 
   2   1   9       27.07       31.43      2.20 o 
   3   1   9        8.08        7.83      1.82 o 
   4   1   9        0.01       -0.43      1.53 o 
   5   1   9       51.45       56.91      4.18 o 
   6   1   9        6.86        5.33      2.50 o 
   7   1   9        0.23       -5.90      5.56 o 
  -9   2   9        6.68        4.44      3.85 o 
  -8   2   9       13.63       12.88      3.24 o 
  -7   2   9       90.55       95.56      6.07 o 
  -6   2   9        1.12        1.45      2.09 o 
  -5   2   9       57.39       68.25      4.34 o 
  -4   2   9        5.59        2.59      1.54 o 
  -3   2   9      129.89      141.59      4.81 o 
  -2   2   9      190.29      188.97      3.85 o 
  -1   2   9       57.54       65.88      2.34 o 
   0   2   9        1.14        0.51      1.02 o 
   1   2   9      266.76      264.24      4.73 o 
   2   2   9     1526.81     1532.13     14.20 o 
   3   2   9       86.77       83.63      3.40 o 
   4   2   9       22.67       18.75      2.60 o 
   5   2   9       38.77       37.00      3.52 o 
   6   2   9      198.99      209.47      7.44 o 
   7   2   9        1.10       -1.88      4.60 o 
  -9   3   9        1.05        2.79      3.69 o 
  -8   3   9       12.86       10.21      3.20 o 
  -7   3   9       14.46       14.09      3.04 o 
  -6   3   9      173.07      185.33      6.90 o 
  -5   3   9     1394.89     1464.58     18.78 o 
  -4   3   9      273.62      268.79      7.72 o 
  -3   3   9       10.20       10.79      1.93 o 
  -2   3   9       48.15       46.00      2.30 o 
  -1   3   9       19.95       24.29      1.69 o 
   0   3   9      120.51      123.27      3.28 o 
   1   3   9      177.14      162.27      5.27 o 
   2   3   9       91.52       96.66      4.04 o 
   3   3   9        5.52        0.94      1.29 o 
   4   3   9       27.66       24.18      2.58 o 
   5   3   9       88.80       96.01      6.51 o 
   6   3   9        1.50        0.74      2.19 o 
   7   3   9        6.39        7.41      4.78 o 
  -8   4   9        6.94        2.15      2.84 o 
  -7   4   9        0.14        0.80      2.38 o 
  -6   4   9        6.57        8.74      2.54 o 
  -5   4   9      144.21      145.63      6.58 o 
  -4   4   9       15.36       16.63      2.64 o 
  -3   4   9      156.60      170.78      4.81 o 
  -2   4   9       16.81       19.35      2.17 o 
  -1   4   9       18.74       17.26      1.84 o 
   0   4   9      716.88      663.86      7.63 o 
   1   4   9        0.01       -0.25      1.09 o 
   2   4   9       83.99       93.29      3.47 o 
   3   4   9       63.28       75.49      3.43 o 
   4   4   9        4.41        4.70      1.75 o 
   5   4   9        0.00       -2.62      1.81 o 
   6   4   9       22.51       20.50      3.46 o 
  -8   5   9        0.10        0.24      2.85 o 
  -7   5   9        6.06        5.74      2.71 o 
  -6   5   9      138.61      127.51      6.92 o 
  -5   5   9        2.37        4.28      2.23 o 
  -4   5   9      580.00      578.53     10.54 o 
  -3   5   9     1559.15     1543.91     14.33 o 
  -2   5   9        0.09        1.53      1.36 o 
  -1   5   9      179.08      180.08      5.64 o 
   0   5   9      306.44      296.08      5.58 o 
   1   5   9       16.40       15.88      1.82 o 
   2   5   9       51.22       40.55      2.65 o 
   3   5   9        7.71        6.80      1.71 o 
   4   5   9       15.56       17.48      2.28 o 
   5   5   9       15.16       12.51      2.26 o 
   6   5   9        3.64        2.43      2.44 o 
  -8   6   9        2.51        4.07      3.23 o 
  -7   6   9        0.56        1.33      2.72 o 
  -6   6   9       26.67       28.76      3.70 o 
  -5   6   9        0.05       -0.94      1.89 o 
  -4   6   9       86.15       84.63      4.79 o 
  -3   6   9       87.31       94.94      3.99 o 
  -2   6   9      367.75      391.13      8.02 o 
  -1   6   9       55.99       63.16      4.00 o 
   0   6   9       41.91       48.70      2.94 o 
   1   6   9       78.00       70.84      3.48 o 
   2   6   9       22.78       23.43      2.22 o 
   3   6   9        1.59        2.54      1.57 o 
   4   6   9        0.50        0.15      1.63 o 
   5   6   9       26.28       18.71      2.54 o 
   6   6   9        0.76       -1.54      2.28 o 
  -8   7   9       15.25        7.25      5.59 o 
  -7   7   9        8.75        9.99      3.13 o 
  -6   7   9        2.57        1.00      2.44 o 
  -5   7   9       18.21       14.66      2.92 o 
  -4   7   9       56.90       54.17      3.69 o 
  -3   7   9       28.38       32.19      2.66 o 
  -2   7   9     1874.52     1847.28     20.43 o 
  -1   7   9     1154.86     1109.21     15.00 o 
   0   7   9      297.43      289.97      6.56 o 
   1   7   9      194.60      205.88      5.29 o 
   2   7   9       21.17       18.24      2.32 o 
   3   7   9        5.10        1.73      1.78 o 
   4   7   9        0.38        0.42      1.71 o 
   5   7   9       14.60       12.82      2.38 o 
   6   7   9        0.52       -3.26      2.57 o 
  -7   8   9       26.20       27.51      4.08 o 
  -6   8   9        2.70        3.26      2.70 o 
  -5   8   9        1.44       -1.28      2.88 o 
  -4   8   9      298.76      332.55      6.98 o 
  -3   8   9       15.10       11.56      2.69 o 
  -2   8   9       91.74      104.53      5.55 o 
  -1   8   9        7.55        3.40      2.54 o 
   0   8   9      157.52      160.90      6.82 o 
   1   8   9       56.67       60.67      4.53 o 
   2   8   9       52.35       54.22      3.63 o 
   3   8   9      124.66      101.61      5.44 o 
   4   8   9       13.57        9.15      2.32 o 
   5   8   9        2.74        3.34      2.24 o 
  -7   9   9       11.10        8.34      3.54 o 
  -6   9   9        2.83       -1.27      2.63 o 
  -5   9   9        2.71        6.20      2.85 o 
  -4   9   9      146.91      144.74      5.22 o 
  -3   9   9        6.67        4.52      2.58 o 
  -2   9   9        0.63        1.48      2.24 o 
  -1   9   9        7.70        3.45      2.36 o 
   0   9   9      120.81      118.91      5.80 o 
   1   9   9       78.42       73.90      4.03 o 
   2   9   9       10.06        5.65      2.06 o 
   3   9   9        7.09        6.04      2.22 o 
   4   9   9        8.91        2.67      2.16 o 
   5   9   9       10.10       10.51      3.04 o 
  -6  10   9       39.69       30.19      4.42 o 
  -5  10   9       34.38       48.76      4.17 o 
  -4  10   9        0.62        0.73      2.57 o 
  -3  10   9        0.33       -0.13      2.67 o 
  -2  10   9        4.40        3.58      2.39 o 
  -1  10   9       10.09        6.69      3.21 o 
   0  10   9       52.87       55.42      4.67 o 
   1  10   9       17.80        4.78      2.16 o 
   2  10   9       87.22       85.15      4.60 o 
   3  10   9       40.20       40.19      3.61 o 
   4  10   9       10.95       13.48      2.78 o 
  -6  11   9       25.52       20.73      4.47 o 
  -5  11   9        0.90        4.38      3.42 o 
  -4  11   9        6.81       -1.91      2.79 o 
  -3  11   9       14.10       15.87      3.43 o 
  -2  11   9        0.00        0.06      2.46 o 
  -1  11   9       87.47       91.86      5.77 o 
   0  11   9        6.55        8.09      2.89 o 
   1  11   9        4.06        1.72      2.55 o 
   2  11   9      121.06      119.13      6.05 o 
   3  11   9       81.08       85.61      5.04 o 
   4  11   9        2.10        1.76      2.73 o 
  -5  12   9        3.20       -1.24      3.62 o 
  -4  12   9        1.61        2.63      3.09 o 
  -3  12   9        1.03       -3.77      2.51 o 
  -2  12   9       30.17       30.79      4.14 o 
  -1  12   9       99.68      112.03     10.03 o 
   0  12   9        6.46       10.35      3.18 o 
   1  12   9        4.36        7.64      2.95 o 
   2  12   9        7.93        7.56      2.53 o 
   3  12   9       28.78       21.09      3.71 o 
  -4  13   9        7.57       10.10      5.30 o 
  -3  13   9       43.70       54.69      5.38 o 
  -2  13   9       25.55       31.56      4.48 o 
  -1  13   9        2.27       -1.73      2.65 o 
   0  13   9        5.92        3.30      3.01 o 
   1  13   9        9.73        8.19      3.22 o 
   2  13   9       11.25        8.64      3.64 o 
  -2  14   9        0.05       -0.46      4.22 o 
  -1  14   9       12.99        9.15      4.64 o 
   0  14   9        2.65       -4.05      3.61 o 
   1  14   9        0.02        0.14      3.61 o 
  -8   0  10       11.07       14.60     10.27 o 
  -7   0  10       86.23       57.33      7.61 o 
  -6   0  10       43.14       39.93      4.87 o 
  -5   0  10       23.89       31.30      5.67 o 
  -4   0  10       18.67       15.65      3.24 o 
  -3   0  10        9.07       12.27      3.10 o 
  -2   0  10       19.26       23.58      3.46 o 
  -1   0  10       47.29       45.63      4.10 o 
   0   0  10       32.36       29.91      3.26 o 
   1   0  10       31.09       38.31      3.28 o 
   2   0  10      274.32      281.28      9.52 o 
   3   0  10       47.34       48.21      5.02 o 
   4   0  10     1802.22     1958.11     29.27 o 
   5   0  10       35.01       35.81      5.33 o 
   6   0  10        5.55        3.30      3.46 o 
  -8   1  10       97.43       97.91      8.44 o 
  -7   1  10      249.45      251.57     13.56 o 
  -6   1  10        9.88       10.22      2.51 o 
  -5   1  10        0.36        0.21      1.68 o 
  -4   1  10        3.98        3.02      1.74 o 
  -3   1  10        0.25       -1.29      1.69 o 
  -2   1  10       81.40       68.73      3.83 o 
  -1   1  10      151.58      137.11      3.42 o 
   0   1  10      170.56      162.40      3.95 o 
   1   1  10       77.52       83.81      3.11 o 
   2   1  10        1.97       -0.04      1.39 o 
   3   1  10      488.53      495.77      8.96 o 
   4   1  10       49.93       47.60      4.14 o 
   5   1  10       22.60       25.05      3.47 o 
   6   1  10       45.14       50.80      6.43 o 
  -8   2  10        7.10        7.34      3.15 o 
  -7   2  10       35.83       27.48      3.87 o 
  -6   2  10       11.58       11.98      2.62 o 
  -5   2  10       79.48       76.15      4.60 o 
  -4   2  10        4.57        2.54      1.89 o 
  -3   2  10       42.57       40.98      3.83 o 
  -2   2  10       27.62       25.03      2.44 o 
  -1   2  10       75.02       90.97      3.10 o 
   0   2  10        0.28       -0.15      1.51 o 
   1   2  10       62.48       61.80      2.84 o 
   2   2  10     1761.26     1791.63     15.09 o 
   3   2  10       78.94       80.92      4.32 o 
   4   2  10       13.78       14.95      2.71 o 
   5   2  10       21.02       16.42      3.03 o 
   6   2  10      127.51      156.52      6.97 o 
  -8   3  10        0.43       -0.72      2.69 o 
  -7   3  10        0.19       -0.03      2.45 o 
  -6   3  10      250.48      261.32      7.91 o 
  -5   3  10      586.64      583.67     11.19 o 
  -4   3  10      114.10      117.73      5.26 o 
  -3   3  10       17.71       11.70      2.33 o 
  -2   3  10        0.83        0.53      1.34 o 
  -1   3  10      291.21      308.88      6.11 o 
   0   3  10       15.52       16.78      1.98 o 
   1   3  10       97.75       89.54      3.29 o 
   2   3  10        8.96       10.69      1.77 o 
   3   3  10       87.95       89.58      3.81 o 
   4   3  10        4.26        1.96      1.95 o 
   5   3  10       83.59       78.92      5.03 o 
   6   3  10        5.43        1.95      2.69 o 
  -8   4  10        1.22        0.38      2.73 o 
  -7   4  10       17.87       15.98      3.41 o 
  -6   4  10        5.19        3.60      2.51 o 
  -5   4  10       49.86       46.31      4.01 o 
  -4   4  10        0.08        2.28      1.95 o 
  -3   4  10       18.32       15.34      3.26 o 
  -2   4  10       86.95      105.21      3.71 o 
  -1   4  10        0.29        1.88      1.89 o 
   0   4  10     1191.56     1237.03     12.36 o 
   1   4  10       82.33       90.97      3.41 o 
   2   4  10       34.76       29.30      2.40 o 
   3   4  10        4.14        4.12      1.63 o 
   4   4  10        6.68        5.61      2.18 o 
   5   4  10        0.22       -1.83      2.37 o 
   6   4  10        0.02        0.19      3.32 o 
  -8   5  10        0.03        0.82      6.00 o 
  -7   5  10       42.20       52.72      5.79 o 
  -6   5  10       24.57       29.76      3.69 o 
  -5   5  10        4.26        4.90      2.41 o 
  -4   5  10      515.13      552.11     10.65 o 
  -3   5  10      452.08      440.74     11.29 o 
  -2   5  10      160.15      173.45      5.83 o 
  -1   5  10        2.48        0.86      2.08 o 
   0   5  10       10.63        8.89      1.97 o 
   1   5  10      128.28      125.62      4.30 o 
   2   5  10       30.04       29.00      2.47 o 
   3   5  10        3.61        2.13      1.65 o 
   4   5  10        0.01       -0.14      1.69 o 
   5   5  10        1.24        0.75      2.35 o 
   6   5  10        0.05       -0.49      3.56 o 
  -8   6  10        0.18        5.48      4.92 o 
  -7   6  10        0.35        2.49      2.82 o 
  -6   6  10        0.58        2.02      2.45 o 
  -5   6  10        5.94        7.37      2.65 o 
  -4   6  10      142.02      150.83      6.11 o 
  -3   6  10        2.21        1.97      1.84 o 
  -2   6  10     1030.52     1039.64     22.59 o 
  -1   6  10      282.47      283.77      7.45 o 
   0   6  10        9.65        6.46      2.39 o 
   1   6  10       90.78       95.54      4.07 o 
   2   6  10        2.74        2.86      1.67 o 
   3   6  10       36.34       33.07      3.02 o 
   4   6  10        0.05       -0.60      1.74 o 
   5   6  10        0.38        2.56      2.12 o 
  -7   7  10        0.01        0.02      2.78 o 
  -6   7  10        8.39        9.45      3.09 o 
  -5   7  10       64.64       70.64      5.07 o 
  -4   7  10        0.04        0.18      2.23 o 
  -3   7  10       39.49       34.01      3.66 o 
  -2   7  10        9.12        3.04      2.83 o 
  -1   7  10      400.83      409.26      9.08 o 
   0   7  10       11.77        8.17      2.44 o 
   1   7  10        0.05        0.54      1.67 o 
   2   7  10       33.50       31.19      2.98 o 
   3   7  10       19.45       20.08      2.69 o 
   4   7  10       24.78       31.38      3.26 o 
   5   7  10        4.39       -0.05      2.10 o 
  -7   8  10        0.16        0.80      3.20 o 
  -6   8  10       24.66       25.30      4.02 o 
  -5   8  10        3.37        1.90      2.79 o 
  -4   8  10      108.47      116.40      6.80 o 
  -3   8  10        4.23        5.76      2.49 o 
  -2   8  10        3.26        1.39      2.40 o 
  -1   8  10      313.22      309.45      8.25 o 
   0   8  10        9.32        8.68      2.72 o 
   1   8  10       62.76       62.96      5.88 o 
   2   8  10       11.35       10.29      2.29 o 
   3   8  10        0.14        1.91      2.00 o 
   4   8  10       11.85        4.95      2.42 o 
   5   8  10       30.59       19.97      4.44 o 
  -6   9  10        0.58        0.02      3.13 o 
  -5   9  10        2.89       -0.58      2.65 o 
  -4   9  10      118.01      141.29      9.19 o 
  -3   9  10       48.66       38.72      5.65 o 
  -2   9  10       10.01       10.81      2.93 o 
  -1   9  10        4.48       -1.99      2.35 o 
   0   9  10      121.01      115.24      5.98 o 
   1   9  10       99.47       99.21      5.82 o 
   2   9  10        0.91        1.60      1.93 o 
   3   9  10        8.84        4.99      2.36 o 
   4   9  10       25.22       28.69      4.49 o 
  -6  10  10      146.07      171.56     10.81 o 
  -5  10  10        3.80        2.24      3.97 o 
  -4  10  10       10.90       11.91      4.01 o 
  -3  10  10       12.29        7.91      2.94 o 
  -2  10  10       85.21       86.88      5.54 o 
  -1  10  10       26.55       33.56      3.99 o 
   0  10  10        6.73        9.47      2.96 o 
   1  10  10      229.30      213.93      7.87 o 
   2  10  10        4.12        2.69      2.19 o 
   3  10  10        7.04        4.11      2.49 o 
   4  10  10        0.78        4.32      2.90 o 
  -5  11  10       71.48       83.39      9.87 o 
  -4  11  10       76.01       83.08      9.80 o 
  -3  11  10       14.42        9.46      3.25 o 
  -2  11  10        2.41       -0.16      2.62 o 
  -1  11  10        4.87        1.23      2.57 o 
   0  11  10        1.63       -2.31      2.57 o 
   1  11  10        0.00       -3.74      2.49 o 
   2  11  10        7.97        9.35      2.88 o 
   3  11  10        4.78       -0.40      2.74 o 
  -4  12  10        4.58        0.97      4.10 o 
  -3  12  10       13.33       10.53      3.59 o 
  -2  12  10        6.80        4.65      3.06 o 
  -1  12  10       58.15       42.66      4.56 o 
   0  12  10       37.70       37.73      4.45 o 
   1  12  10       50.20       59.53      5.42 o 
   2  12  10       25.52       23.17      6.17 o 
  -3  13  10       44.92       56.46      6.97 o 
  -2  13  10       66.70       79.58      7.07 o 
  -1  13  10       27.35       32.60      6.02 o 
   0  13  10       28.70       23.15      5.45 o 
   1  13  10       38.05       30.77      6.09 o 
  -8   1  11       29.96       25.70      7.15 o 
  -7   1  11      253.73      256.17      9.88 o 
  -6   1  11       40.91       49.17      6.14 o 
  -5   1  11        0.96       -0.63      1.79 o 
  -4   1  11       13.77        6.78      2.05 o 
  -3   1  11       80.73       65.37      3.86 o 
  -2   1  11        0.55        0.66      1.77 o 
  -1   1  11        3.67        1.77      1.74 o 
   0   1  11      155.70      147.38      3.85 o 
   1   1  11      318.44      314.79      6.57 o 
   2   1  11       70.03       59.17      3.86 o 
   3   1  11       72.67       68.84      5.85 o 
   4   1  11      120.13      140.27      6.19 o 
   5   1  11       32.36       40.30      4.04 o 
   6   1  11        4.66        5.90      5.23 o 
  -8   2  11        9.30        7.49      4.05 o 
  -7   2  11        0.96       -0.42      2.37 o 
  -6   2  11        0.94        0.96      2.31 o 
  -5   2  11        0.06        0.90      2.04 o 
  -4   2  11       14.67       11.02      2.48 o 
  -3   2  11       74.87       83.98      4.54 o 
  -2   2  11      185.78      159.95      5.46 o 
  -1   2  11      171.69      153.43      4.30 o 
   0   2  11       14.54       26.23      2.32 o 
   1   2  11       22.45       20.31      2.05 o 
   2   2  11      493.27      496.91      8.82 o 
   3   2  11       68.85       75.15      4.37 o 
   4   2  11       12.31        6.32      2.39 o 
   5   2  11        3.16        3.10      2.42 o 
   6   2  11       13.59       19.50      6.32 o 
  -8   3  11        0.00        0.11      3.58 o 
  -7   3  11        0.00        2.49      2.60 o 
  -6   3  11       90.71       81.47      5.44 o 
  -5   3  11      112.29      115.64      5.82 o 
  -4   3  11        5.85        2.29      1.95 o 
  -3   3  11        5.48        6.38      2.21 o 
  -2   3  11        6.10        5.38      2.39 o 
  -1   3  11      290.83      311.29      6.54 o 
   0   3  11      351.33      339.28      6.95 o 
   1   3  11       24.49       26.58      2.32 o 
   2   3  11        4.11        1.45      1.54 o 
   3   3  11       38.75       41.92      3.58 o 
   4   3  11        8.02       11.43      2.73 o 
   5   3  11        1.71        3.48      2.62 o 
  -8   4  11        2.48        4.48      3.96 o 
  -7   4  11        2.30        4.69      2.97 o 
  -6   4  11        2.51       -0.65      2.37 o 
  -5   4  11        0.71        0.00      2.17 o 
  -4   4  11        0.09        0.18      2.02 o 
  -3   4  11       12.65        9.83      2.37 o 
  -2   4  11        1.25       -0.73      2.24 o 
  -1   4  11       22.30       27.21      3.13 o 
   0   4  11     1676.42     1627.26     18.52 o 
   1   4  11      753.75      731.24      9.09 o 
   2   4  11       64.95       60.91      3.56 o 
   3   4  11        9.63        8.37      2.20 o 
   4   4  11       29.63       33.46      3.50 o 
   5   4  11        0.46       -0.34      2.42 o 
  -7   5  11       19.54       18.51      3.73 o 
  -6   5  11       38.80       41.04      4.25 o 
  -5   5  11        7.33        6.71      5.09 o 
  -4   5  11       44.51       43.56      3.93 o 
  -3   5  11      274.18      300.42      8.55 o 
  -2   5  11       25.01       27.67      3.73 o 
  -1   5  11       68.17       71.80      4.50 o 
   0   5  11       39.30       33.01      3.48 o 
   1   5  11        6.59        6.05      1.85 o 
   2   5  11       62.83       65.10      3.77 o 
   3   5  11        2.61        1.55      1.83 o 
   4   5  11        6.81        6.21      2.49 o 
   5   5  11        4.84        5.49      3.83 o 
  -7   6  11        1.11       -3.37      2.76 o 
  -6   6  11       14.32       12.26      3.99 o 
  -5   6  11      125.90      142.22      7.95 o 
  -4   6  11       42.36       43.84      4.15 o 
  -3   6  11       37.72       34.55      5.39 o 
  -2   6  11      804.93      849.42     13.29 o 
  -1   6  11      169.87      157.42      6.10 o 
   0   6  11        0.16        0.36      2.19 o 
   1   6  11        5.01        4.48      2.43 o 
   2   6  11       56.59       55.23      3.65 o 
   3   6  11       60.00       58.74      3.96 o 
   4   6  11        3.51        3.62      2.23 o 
   5   6  11        0.21       -1.00      2.98 o 
  -7   7  11       12.00       11.10      4.47 o 
  -6   7  11       15.27       18.51      3.61 o 
  -5   7  11        0.01       -3.47      2.31 o 
  -4   7  11       30.52       37.56      4.67 o 
  -3   7  11       29.03       26.98      5.12 o 
  -2   7  11       58.79       52.81      4.35 o 
  -1   7  11       74.08       67.03      4.71 o 
   0   7  11       17.24       15.88      3.05 o 
   1   7  11        4.59        1.50      2.52 o 
   2   7  11       58.17       57.30      3.86 o 
   3   7  11       63.41       60.17      3.99 o 
   4   7  11       19.46       19.37      3.02 o 
  -6   8  11        5.20        1.70      2.94 o 
  -5   8  11        0.06        0.01      2.92 o 
  -4   8  11      414.49      403.99     13.81 o 
  -3   8  11      255.36      308.40     12.16 o 
  -2   8  11        9.86        6.38      2.73 o 
  -1   8  11        5.20        2.51      2.58 o 
   0   8  11       29.30       36.36      4.00 o 
   1   8  11        2.58        8.20      2.76 o 
   2   8  11        0.02        0.00      1.92 o 
   3   8  11        7.14        3.07      2.22 o 
   4   8  11        3.96        2.49      2.78 o 
  -6   9  11      126.15      177.89     10.22 o 
  -5   9  11       15.08        3.75      4.35 o 
  -4   9  11       28.87       17.49      5.09 o 
  -3   9  11      103.10      101.73      5.91 o 
  -2   9  11       26.98       28.81      3.92 o 
  -1   9  11       48.09       46.18      4.45 o 
   0   9  11       17.95       12.20      3.03 o 
   1   9  11       16.32       20.37      3.49 o 
   2   9  11        0.02        0.52      2.22 o 
   3   9  11        0.13       -1.34      2.13 o 
   4   9  11        6.83        4.73      3.24 o 
  -5  10  11       50.92       46.40     17.85 o 
  -4  10  11        4.82        1.79      4.20 o 
  -3  10  11       20.21       21.47      3.80 o 
  -2  10  11        0.53       -2.92      2.42 o 
  -1  10  11       59.29       83.20      5.68 o 
   0  10  11       34.00       30.97      4.11 o 
   1  10  11       12.70       19.90      3.69 o 
   2  10  11        0.25        3.78      2.92 o 
   3  10  11        4.07        1.76      3.16 o 
  -5  11  11       75.51       95.36     15.41 o 
  -4  11  11      187.74      234.17     14.38 o 
  -3  11  11       11.51        9.01      3.41 o 
  -2  11  11        0.03       -3.58      2.39 o 
  -1  11  11       13.97       11.60      3.34 o 
   0  11  11        0.11       -1.23      2.82 o 
   1  11  11        2.64        0.48      4.07 o 
   2  11  11        0.32       -0.90      3.59 o 
  -3  12  11       24.55       46.06      8.18 o 
  -2  12  11        5.21        4.90      3.68 o 
  -1  12  11       11.03        7.77      3.62 o 
   0  12  11       20.49       21.40      6.58 o 
   1  12  11        0.00       11.96      5.21 o 
  -8   0  12        0.01        1.21      5.84 o 
  -7   0  12       66.18       64.58      8.58 o 
  -6   0  12       96.68      105.05      9.93 o 
  -5   0  12      119.68      139.65     10.12 o 
  -4   0  12      182.84      191.66      8.79 o 
  -3   0  12      609.67      617.93     14.31 o 
  -2   0  12      148.61      126.52     13.58 o 
  -1   0  12        1.60       -0.62      2.62 o 
   0   0  12        4.88        1.65      4.41 o 
   1   0  12       85.71       97.08      6.16 o 
   2   0  12        0.31       -3.74      2.64 o 
   3   0  12       20.27       27.70      4.62 o 
   4   0  12      121.98      139.81     13.62 o 
   5   0  12       19.78       30.38      6.93 o 
  -8   1  12       39.90       39.65     14.28 o 
  -7   1  12        7.47        4.98      3.28 o 
  -6   1  12        0.34       -1.55      2.47 o 
  -5   1  12        6.58        3.99      2.56 o 
  -4   1  12       52.31       56.19      4.43 o 
  -3   1  12       32.73       29.41      3.36 o 
  -2   1  12        6.65        7.32      2.10 o 
  -1   1  12       12.41       12.42      2.56 o 
   0   1  12       12.31        8.85      2.15 o 
   1   1  12        0.43       -0.98      1.79 o 
   2   1  12      146.23      142.73      5.99 o 
   3   1  12       44.88       64.00      4.27 o 
   4   1  12       16.71       14.94      2.94 o 
   5   1  12        0.31       -0.59      3.04 o 
  -8   2  12       30.23       38.64      7.60 o 
  -7   2  12       10.45        6.39      2.98 o 
  -6   2  12       13.76        9.63      3.07 o 
  -5   2  12      107.16      120.84      6.85 o 
  -4   2  12       30.93       32.17      3.54 o 
  -3   2  12        5.96        4.38      2.26 o 
  -2   2  12       23.62       27.87      3.58 o 
  -1   2  12      412.44      373.34      9.43 o 
   0   2  12      221.17      215.58      7.58 o 
   1   2  12        0.49       -1.18      1.44 o 
   2   2  12       41.86       32.74      3.22 o 
   3   2  12        2.69        4.10      2.21 o 
   4   2  12       20.73       17.77      4.39 o 
   5   2  12        5.12        5.66      3.42 o 
  -7   3  12        4.12       -0.05      2.81 o 
  -6   3  12       54.85       54.52      7.19 o 
  -5   3  12       46.51       43.71      5.10 o 
  -4   3  12        4.29        5.22      2.73 o 
  -3   3  12        4.80       -0.56      2.20 o 
  -2   3  12      258.83      231.12      9.37 o 
  -1   3  12        7.17        6.36      3.32 o 
   0   3  12      118.52      133.12      4.94 o 
   1   3  12       55.53       46.97      3.80 o 
   2   3  12       21.49       19.87      3.25 o 
   3   3  12       18.95       21.01      4.05 o 
   4   3  12        0.43       -0.15      2.47 o 
   5   3  12        0.04        1.46      3.76 o 
  -7   4  12       42.55       45.86      4.87 o 
  -6   4  12       12.48       11.85      3.29 o 
  -5   4  12        0.21        2.75      2.87 o 
  -4   4  12        6.49        6.27      2.57 o 
  -3   4  12        8.13        6.14      4.14 o 
  -2   4  12       82.65       75.43     15.37 o 
  -1   4  12        0.14       -1.51      2.25 o 
   0   4  12      326.61      321.89     10.08 o 
   1   4  12        9.04        4.11      2.38 o 
   2   4  12        0.70        2.57      1.79 o 
   3   4  12        6.91        6.28      2.52 o 
   4   4  12        0.09       -0.89      2.39 o 
   5   4  12       11.99       10.53      4.39 o 
  -7   5  12        7.27        1.60      3.38 o 
  -6   5  12       14.01       19.45      3.71 o 
  -5   5  12        1.60        1.81      2.44 o 
  -4   5  12       64.09       65.09      5.91 o 
  -3   5  12       53.29       55.86      6.68 o 
  -2   5  12       32.81       37.88      5.48 o 
  -1   5  12        0.47        0.48      2.38 o 
   0   5  12       29.09       27.14      3.71 o 
   1   5  12        0.37        0.50      2.27 o 
   2   5  12       21.81       22.79      3.00 o 
   3   5  12       10.49        9.51      2.62 o 
   4   5  12        1.65        3.40      2.88 o 
  -7   6  12        4.02       10.07      4.46 o 
  -6   6  12        1.23        0.49      2.80 o 
  -5   6  12        1.02        1.86      2.64 o 
  -4   6  12       34.09       37.11      7.75 o 
  -3   6  12       35.66       31.41      5.47 o 
  -2   6  12      325.88      302.35     11.48 o 
  -1   6  12      189.72      200.79      6.94 o 
   0   6  12       22.83       21.22      3.20 o 
   1   6  12       80.33       82.08      5.31 o 
   2   6  12        7.82        5.82      2.22 o 
   3   6  12       43.62       40.04      4.34 o 
   4   6  12        0.13        0.91      3.44 o 
  -6   7  12       10.88        8.55      3.50 o 
  -5   7  12       11.61        7.96      5.45 o 
  -4   7  12       30.17       21.27      5.22 o 
  -3   7  12        7.26        1.80      3.67 o 
  -2   7  12       16.90       20.83      4.02 o 
  -1   7  12        8.91       10.72      2.78 o 
   0   7  12        0.10       -0.66      2.14 o 
   1   7  12        0.90        1.89      2.42 o 
   2   7  12       12.98       10.83      2.68 o 
   3   7  12        0.04        0.93      2.27 o 
   4   7  12        5.70        3.65      4.16 o 
  -6   8  12        7.93        5.93      6.80 o 
  -5   8  12        1.75       -0.44      4.33 o 
  -4   8  12      381.62      413.28     14.55 o 
  -3   8  12      173.88      156.01      9.89 o 
  -2   8  12        3.08        4.72      2.87 o 
  -1   8  12       14.37       18.45      3.55 o 
   0   8  12        0.67       -0.07      2.43 o 
   1   8  12        2.76        0.34      2.53 o 
   2   8  12        0.00       -1.28      2.53 o 
   3   8  12        6.07        8.73      2.79 o 
  -5   9  12        4.77        5.06      7.46 o 
  -4   9  12        1.76        1.88      4.21 o 
  -3   9  12       32.41       13.53      9.03 o 
  -2   9  12        3.29        0.10      2.70 o 
  -1   9  12        0.07       -2.63      2.38 o 
   0   9  12        3.95        0.85      2.58 o 
   1   9  12        5.89        4.93      3.26 o 
   2   9  12        0.10        0.45      2.93 o 
   3   9  12        0.16        1.97      4.03 o 
  -5  10  12       30.58       36.29     10.94 o 
  -4  10  12        6.04        1.74      7.49 o 
  -3  10  12        3.30       -0.47      4.01 o 
  -2  10  12       49.38       50.19      5.16 o 
  -1  10  12        0.07       -0.21      2.76 o 
   0  10  12       34.23       37.94      4.58 o 
   1  10  12        2.55        0.60      2.97 o 
   2  10  12        0.02        6.38      5.81 o 
  -3  11  12        4.11        3.29      4.86 o 
  -2  11  12        3.04       -0.64      3.49 o 
  -1  11  12        7.35        8.52      3.66 o 
   0  11  12       23.13       19.85      5.07 o 
   1  11  12        0.35       -1.49      4.22 o 
  -7   1  13       12.91        8.16      4.11 o 
  -6   1  13       14.44       22.47      4.19 o 
  -5   1  13        0.52        0.35      2.70 o 
  -4   1  13       23.19       17.40      3.11 o 
  -3   1  13        2.79        2.62      2.29 o 
  -2   1  13       74.90       73.42      4.56 o 
  -1   1  13       12.96        9.98      3.02 o 
   0   1  13       43.31       43.88      8.54 o 
   1   1  13       29.70       36.65      4.20 o 
   2   1  13       46.22       50.03      4.03 o 
   3   1  13        1.03        3.50      2.75 o 
   4   1  13       33.94       32.39      4.81 o 
  -7   2  13        1.92       -2.64      3.39 o 
  -6   2  13        0.01        0.03      3.02 o 
  -5   2  13       76.85       75.69      5.53 o 
  -4   2  13       46.70       51.87      4.53 o 
  -3   2  13       39.90       44.96      4.19 o 
  -2   2  13       36.32       50.75      6.24 o 
  -1   2  13       58.15       41.66      5.15 o 
   0   2  13       76.76       72.69      5.74 o 
   1   2  13       68.23       63.45      5.02 o 
   2   2  13       55.82       47.07      3.79 o 
   3   2  13       10.30       10.65      2.79 o 
   4   2  13        6.17       12.94      3.10 o 
  -7   3  13        0.43        1.22      3.87 o 
  -6   3  13       21.86       22.54      3.73 o 
  -5   3  13        9.97       10.79      3.22 o 
  -4   3  13        3.34        9.76      2.87 o 
  -3   3  13        0.60       -1.91      2.53 o 
  -2   3  13       14.12       11.02      4.02 o 
  -1   3  13       57.39       70.00      6.48 o 
   0   3  13       53.49       54.16      4.83 o 
   1   3  13       10.78        8.20      3.08 o 
   2   3  13        5.32        6.66      2.41 o 
   3   3  13        4.16        7.66      2.62 o 
   4   3  13        4.26        8.62      3.38 o 
  -7   4  13       37.23       44.78      6.71 o 
  -6   4  13        0.61       -1.75      2.78 o 
  -5   4  13        4.67        2.45      2.95 o 
  -4   4  13        0.06        3.04      2.63 o 
  -3   4  13       39.27       35.90      5.48 o 
  -2   4  13       31.74       24.99      4.76 o 
  -1   4  13       10.74        2.74      3.37 o 
   0   4  13       27.23       19.93      3.26 o 
   1   4  13      166.75      157.72      6.45 o 
   2   4  13       27.69       28.98      5.63 o 
   3   4  13        2.52       -0.41      2.64 o 
   4   4  13       10.52        3.94      3.94 o 
  -6   5  13       14.12       11.31      3.59 o 
  -5   5  13        1.42       -0.73      2.76 o 
  -4   5  13        3.54       10.57      8.36 o 
  -3   5  13       31.72       43.22      6.03 o 
  -2   5  13       24.42       24.09      4.78 o 
  -1   5  13       32.43       28.34      5.75 o 
   0   5  13        4.16       -0.39      2.42 o 
   1   5  13        0.19       -0.84      2.43 o 
   2   5  13        3.97        2.82      3.18 o 
   3   5  13        4.69        3.04      2.89 o 
   4   5  13        8.49       19.28      5.25 o 
  -6   6  13       24.72       27.98      4.78 o 
  -5   6  13       36.81       47.06      5.63 o 
  -4   6  13        0.73        0.65      4.08 o 
  -3   6  13       13.88       19.29      4.91 o 
  -2   6  13      162.63      155.24      9.34 o 
  -1   6  13       43.39       44.37      4.81 o 
   0   6  13       11.58        7.09      3.57 o 
   1   6  13        0.88        1.73      2.54 o 
   2   6  13       12.36       11.41      4.27 o 
   3   6  13      121.47      121.17      8.62 o 
  -6   7  13        0.48       -1.64      9.09 o 
  -5   7  13        0.13        2.64      4.59 o 
  -4   7  13       66.64       72.82      9.01 o 
  -3   7  13        2.45        2.14      4.10 o 
  -2   7  13        0.93        6.36      4.02 o 
  -1   7  13        0.20        0.50      2.62 o 
   0   7  13        1.25       -0.04      2.59 o 
   1   7  13       18.81        8.34      3.82 o 
   2   7  13        8.84       19.51      3.73 o 
   3   7  13       90.69      116.17     11.73 o 
  -5   8  13        1.42        2.92      7.15 o 
  -4   8  13       49.67       49.96      7.04 o 
  -3   8  13       65.81       53.54      9.18 o 
  -2   8  13      137.19      157.58     10.08 o 
  -1   8  13        6.08       11.11      3.22 o 
   0   8  13        0.48       -0.20      2.78 o 
   1   8  13        1.18        2.14      2.77 o 
   2   8  13        8.20        6.14      4.26 o 
  -4   9  13        2.26        6.00      7.15 o 
  -3   9  13       14.45       11.23      7.59 o 
  -2   9  13       69.72       73.74      7.93 o 
  -1   9  13       25.94       20.99      3.86 o 
   0   9  13       22.84       21.51      3.85 o 
   1   9  13       18.55       31.47      4.92 o 
  -3  10  13        4.51        9.91      7.33 o 
  -2  10  13       13.26       28.85     10.11 o 
  -1  10  13        0.33       -4.66      3.11 o 
   0  10  13       78.63      118.46     10.50 o 
  -6   0  14       15.20       11.97      5.91 o 
  -5   0  14       26.71       28.32     10.02 o 
  -4   0  14       38.07       40.47      6.92 o 
  -3   0  14      435.04      391.39     15.12 o 
  -2   0  14      455.00      423.84     15.32 o 
  -1   0  14       38.88       23.40      7.80 o 
   0   0  14        7.71       14.20      7.02 o 
   1   0  14       38.48       28.55      8.86 o 
   2   0  14        0.00       -1.88      3.50 o 
   3   0  14        9.06        7.96      4.11 o 
  -6   1  14        0.19       -1.54      3.52 o 
  -5   1  14       23.51       11.48      3.73 o 
  -4   1  14        7.86        8.71      3.08 o 
  -3   1  14       17.72       16.81      3.69 o 
  -2   1  14       28.09       24.08      4.93 o 
  -1   1  14        0.42        0.10      3.71 o 
   0   1  14        1.38        2.30      3.92 o 
   1   1  14        9.56       12.80      4.91 o 
   2   1  14        5.96        7.02      2.93 o 
   3   1  14       29.10       26.83      3.66 o 
  -6   2  14        0.75       -1.07      3.03 o 
  -5   2  14       19.65       11.49      3.42 o 
  -4   2  14       47.28       54.11      7.43 o 
  -3   2  14        0.02        2.14      3.01 o 
  -2   2  14        5.27        0.84      3.50 o 
  -1   2  14      194.03      164.59      8.74 o 
   0   2  14       33.32       18.70      7.46 o 
   1   2  14       18.64       19.16      5.91 o 
   2   2  14        0.01        2.34      2.63 o 
   3   2  14        2.79        4.07      3.14 o 
  -6   3  14        0.10        2.58      3.76 o 
  -5   3  14        0.24        0.19      3.70 o 
  -4   3  14       12.79       10.31      3.15 o 
  -3   3  14       32.54       26.12      5.14 o 
  -2   3  14        5.47       11.85      5.54 o 
  -1   3  14        3.81       -2.83      3.10 o 
   0   3  14        0.27       -0.51      4.10 o 
   1   3  14        1.14        2.15      3.40 o 
   2   3  14        0.43       -1.57      4.80 o 
   3   3  14        5.21        6.56      3.51 o 
  -6   4  14      106.66      139.31     11.40 o 
  -5   4  14       34.86       46.61      5.57 o 
  -4   4  14        2.39        4.85      4.42 o 
  -3   4  14        4.15        6.90      4.27 o 
  -2   4  14        0.34        2.33      3.77 o 
  -1   4  14       79.92       65.04      7.45 o 
   0   4  14        1.06       -3.02      3.73 o 
   1   4  14      117.74      115.70     10.68 o 
   2   4  14       40.20       36.53      5.69 o 
   3   4  14        3.46       -2.79      3.71 o 
  -6   5  14       27.09       23.77      5.31 o 
  -5   5  14        3.32       -0.33      3.60 o 
  -4   5  14       11.65        8.36      5.15 o 
  -3   5  14       27.42       32.18      5.78 o 
  -2   5  14       29.58       38.05      5.75 o 
  -1   5  14        7.70        2.12      3.35 o 
   0   5  14        4.28        9.01      4.27 o 
   1   5  14       50.68       50.09      4.69 o 
   2   5  14       27.99       22.94      4.96 o 
  -5   6  14        1.07      -11.05      7.36 o 
  -4   6  14      118.21      143.75     10.23 o 
  -3   6  14        5.72       12.32      6.22 o 
  -2   6  14       86.11       81.06      7.69 o 
  -1   6  14       10.21       -0.89      3.35 o 
   0   6  14        0.03       -1.60      2.71 o 
   1   6  14        0.45        1.60      2.85 o 
   2   6  14        0.08        0.63      3.63 o 
  -5   7  14       13.70        5.65      8.36 o 
  -4   7  14        0.15       -0.51      4.94 o 
  -3   7  14        7.82       10.79      4.63 o 
  -2   7  14        1.21       -4.09      4.00 o 
  -1   7  14        3.84        4.05      5.08 o 
   0   7  14        0.31        1.64      2.78 o 
   1   7  14        4.68       -0.46      3.20 o 
   2   7  14       18.95       15.08      4.63 o 
  -4   8  14       73.52       88.49     15.35 o 
  -3   8  14        1.12       -7.60      5.06 o 
  -2   8  14       86.80       96.63      8.56 o 
  -1   8  14        0.94       -1.59      4.48 o 
   0   8  14       15.79       11.14      3.83 o 
   1   8  14       29.73       32.49      5.28 o 
  -2   9  14        2.99       -0.59      6.18 o 
  -1   9  14        1.54       -3.93      4.21 o 
  -5   1  15        0.46       -1.99      3.21 o 
  -4   1  15        2.89        4.32      3.40 o 
  -3   1  15        8.65        6.31      5.23 o 
  -2   1  15       22.38       13.75      5.33 o 
  -1   1  15        1.42       -5.93      4.35 o 
   0   1  15       45.10       43.34     10.16 o 
   1   1  15       28.28       29.16      6.61 o 
   2   1  15       57.35       71.44      7.43 o 
  -5   2  15      120.56      129.13      9.35 o 
  -4   2  15       95.47       93.92      8.33 o 
  -3   2  15        5.07       12.53      4.48 o 
  -2   2  15       22.98       19.85      6.82 o 
  -1   2  15       29.56       30.92      9.41 o 
   0   2  15        0.04        6.87      7.24 o 
   1   2  15        0.02       -5.16      5.69 o 
   2   2  15       31.17       31.80      6.84 o 
  -5   3  15        0.05        2.51      4.39 o 
  -4   3  15        5.41       -4.05      4.07 o 
  -3   3  15        4.31        2.53      4.88 o 
  -2   3  15        7.94        0.27      3.73 o 
  -1   3  15        9.53        3.34      3.81 o 
   0   3  15       71.85       69.48     12.77 o 
   1   3  15        0.02       -3.39      6.21 o 
   2   3  15        1.37        9.46      5.34 o 
  -5   4  15        0.91        0.92      7.75 o 
  -4   4  15        2.73        6.04      4.76 o 
  -3   4  15       16.71       15.40      5.55 o 
  -2   4  15       22.13       17.92      5.01 o 
  -1   4  15       17.32       23.10      4.97 o 
   0   4  15        4.25       -0.22      4.12 o 
   1   4  15        0.38       -1.54      4.15 o 
   2   4  15        1.47        6.76      5.33 o 
  -4   5  15        5.26        1.08      5.43 o 
  -3   5  15        0.01       -5.42      3.61 o 
  -2   5  15        4.45        0.99      3.75 o 
  -1   5  15        1.61       -3.24      3.45 o 
   0   5  15        0.38       -0.69      3.59 o 
   1   5  15        4.58       16.62      7.55 o 
  -4   6  15       26.24       17.43      8.42 o 
  -3   6  15       20.37       15.86      7.36 o 
  -2   6  15        4.74       -1.08      4.18 o 
  -1   6  15       50.09       50.28      6.72 o 
   0   6  15       51.95       41.88      7.69 o 
  -3   7  15        2.54        1.77      6.46 o 
  -2   7  15        2.27       10.50      7.67 o 
  -1   7  15        2.17       -3.29      5.53 o 
   0   7  15        0.14       -6.90      4.60 o 
  -4   0  16       45.55       70.53     12.18 o 
   1   0  16       81.30      108.47     15.60 o 
  -4   1  16        1.07       -4.13      4.01 o 
  -3   1  16        1.67       16.59      8.17 o 
  -1   1  16        3.78        5.31      6.93 o 
   0   1  16       12.67       18.43      8.79 o 
   1   1  16        7.13        5.75      7.80 o 
  -4   2  16        1.37       -6.74      7.39 o 
  -3   2  16        5.39        2.20      4.56 o 
  -2   2  16        0.82       -6.16      4.10 o 
  -1   2  16        1.75       22.87      9.29 o 
   0   2  16        0.01       -1.49      6.59 o 
  -3   3  16        0.66       -2.40      4.27 o 
  -2   3  16       24.71       40.10     11.34 o 
  -1   3  16        2.15       -2.11      7.24 o 
  -3   4  16        2.06        4.23      4.46 o 
  -2   4  16        1.99       -3.18      4.00 o 
  -1   4  16        0.09       -1.55      6.62 o 
                                                 
